# Supplementary material for: 4-Meth­oxy­quinolinium-2-carboxyl­ate dihydrate
Source: Acta Crystallogr Sect E Struct Rep Online. 2011 Jan 22;67(Pt 2):o435–6. doi: 10.1107/S1600536811001541 (PMC3051487; doi:10.1107/S1600536811001541)
Supplement: Supplementary file 1 [file e-67-0o435-sup1.cif]

##############################################################################
###                                                                        ###
###        Electronic paper (Acta Crystallographica Section E)             ###
###                                                                        ###
##############################################################################
#                                                                            #
# This CIF contains the data in a paper accepted for publication in Acta     #
# Crystallographica Section E. It conforms to the requirements of Notes      #
# for Authors for Section E, and has been peer reviewed under the auspices   #
# of the IUCr Commission on Journals.                                        #
#                                                                            #
# Full details of the Crystallographic Information File format               #
# are given in the paper "The Crystallographic Information File (CIF):       #
# a New Standard Archive File for Crystallography" by S. R. Hall, F. H.      #
# Allen and I. D. Brown [Acta Cryst. (1991), A47, 655-685].                  #
#                                                                            #
# The current version of the core CIF dictionary is obtainable from          #
# ftp://ftp.iucr.org/pub/cif_core.dic. The current version number is 2.4.    #
#                                                                            #
# Software is freely available for graphical display of the structure(s) in  #
# this CIF.  For information consult the CIF home page http://www.iucr.org/  #
# cif/home.html                                                              #
#                                                                            #
# This file may be used for bona fide research purposes within the           #
# scientific community so long as proper attribution is given to the journal # 
# article from which it was obtained.                                        #
#                                                                            #
##############################################################################
                                             
data_global
_audit_creation_method     'form.cif (version 2.0)'
_journal_data_validation_number     ?
_journal_date_recd_electronic     2010-12-27
_journal_date_accepted     2011-01-11
_journal_name_full     'Acta Crystallographica, Section E'
_journal_year     2011
_journal_volume     67
_journal_issue      2
_journal_page_first     o435
_journal_page_last     o436
_journal_paper_category     QO
_journal_coeditor_code     IS2654
_publ_contact_author_name     'Prof. Fun, Hoong-Kun'
_publ_contact_author_address
;
      X-ray Crystallography Unit
      School of Physics
      Universiti Sains Malaysia
      11800 USM, Penang
      MALAYSIA
;
_publ_contact_author_email     'hkfun@usm.my'
_publ_contact_author_fax     '604 6579150'
_publ_contact_author_phone     '604 6533652'
_publ_section_title
;
4-Methoxyquinolinium-2-carboxylate dihydrate
;
loop_
    _publ_author_name
    _publ_author_footnote
    _publ_author_address
    'Madhukar Hemamalini' ?
;
      X-ray Crystallography Unit
      School of Physics
      Universiti Sains Malaysia
      11800 USM, Penang
      Malaysia
;
    'Hoong-Kun Fun'
;
      Thomson Reuters ResearcherID: A-3561-2009.
;
;
      X-ray Crystallography Unit
      School of Physics
      Universiti Sains Malaysia
      11800 USM, Penang
      Malaysia
;
data_I
_audit_creation_method     SHELXL-97
_chemical_name_systematic
;
4-Methoxyquinolinium-2-carboxylate dihydrate
;
_chemical_name_common     ?
_chemical_formula_moiety     'C11 H9 N O3, 2(H2 O)'
_chemical_formula_sum     'C11 H13 N O5'
_chemical_formula_iupac     'C11 H9 N O3, 2H2 O'
_chemical_formula_weight     239.22
_chemical_melting_point     ?
_symmetry_cell_setting     monoclinic
_symmetry_space_group_name_H-M     'P 21/c'
_symmetry_space_group_name_Hall     '-P 2ybc'
loop_
    _symmetry_equiv_pos_as_xyz
    'x, y, z'
    '-x, y+1/2, -z+1/2'
    '-x, -y, -z'
    'x, -y-1/2, z-1/2'
_cell_length_a     5.7674(11)
_cell_length_b     21.196(4)
_cell_length_c     10.0993(15)
_cell_angle_alpha     90.00
_cell_angle_beta     115.978(8)
_cell_angle_gamma     90.00
_cell_volume     1109.9(3)
_cell_formula_units_Z     4
_cell_measurement_reflns_used     1896
_cell_measurement_theta_min     2.95
_cell_measurement_theta_max     29.55
_cell_measurement_temperature     100.00(10)
_exptl_crystal_description     block
_exptl_crystal_colour     colourless
_exptl_crystal_size_max     0.23
_exptl_crystal_size_mid     0.13
_exptl_crystal_size_min     0.09
_exptl_crystal_density_diffrn     1.432
_exptl_crystal_density_meas     ?
_exptl_crystal_density_method     'not measured'
_exptl_crystal_F_000     504
_exptl_absorpt_coefficient_mu     0.114
_exptl_absorpt_correction_type     multi-scan
_exptl_absorpt_process_details     '(SADABS; Bruker, 2009)'
_exptl_absorpt_correction_T_min     0.9741
_exptl_absorpt_correction_T_max     0.9895
_exptl_special_details
;
The crystal was placed in the cold stream of an Oxford Cryosystems Cobra
open-flow nitrogen cryostat (Cosier & Glazer, 1986) operating at
100.0(1) K.
;
_diffrn_ambient_temperature     100.00(10)
_diffrn_radiation_type     MoK\a
_diffrn_radiation_wavelength     0.71073
_diffrn_radiation_source     'fine-focus sealed tube'
_diffrn_radiation_monochromator     graphite
_diffrn_measurement_device_type
;
Bruker APEXII DUO CCD area-detector
;
_diffrn_measurement_method     '\f and \w'
_diffrn_detector_area_resol_mean     .
_diffrn_reflns_number     8743
_diffrn_reflns_av_R_equivalents     0.0578
_diffrn_reflns_av_sigmaI/netI     0.0675
_diffrn_reflns_theta_min     2.95
_diffrn_reflns_theta_max     30.00
_diffrn_reflns_theta_full     30.00
_diffrn_measured_fraction_theta_max     0.985
_diffrn_measured_fraction_theta_full     0.985
_diffrn_reflns_limit_h_min     -7
_diffrn_reflns_limit_h_max     8
_diffrn_reflns_limit_k_min     -29
_diffrn_reflns_limit_k_max     29
_diffrn_reflns_limit_l_min     -10
_diffrn_reflns_limit_l_max     14
_diffrn_standards_number     0
_diffrn_standards_interval_count     .
_diffrn_standards_interval_time     .
_diffrn_standards_decay_%     ?
_refine_special_details
;
 Refinement of F^2^ against ALL reflections.  The weighted R-factor wR and
 goodness of fit S are based on F^2^, conventional R-factors R are based
 on F, with F set to zero for negative F^2^. The threshold expression of
 F^2^ > 2\s(F^2^) is used only for calculating R-factors(gt) etc. and is
 not relevant to the choice of reflections for refinement.  R-factors based
 on F^2^ are statistically about twice as large as those based on F, and R-
 factors based on ALL data will be even larger.
;
_reflns_number_total     3176
_reflns_number_gt     2123
_reflns_threshold_expression     I>2\s(I)
_refine_ls_structure_factor_coef     Fsqd
_refine_ls_matrix_type     full
_refine_ls_R_factor_all     0.0860
_refine_ls_R_factor_gt     0.0514
_refine_ls_wR_factor_gt     0.1210
_refine_ls_wR_factor_ref     0.1398
_refine_ls_goodness_of_fit_ref     1.012
_refine_ls_restrained_S_all     1.012
_refine_ls_number_reflns     3176
_refine_ls_number_parameters     155
_refine_ls_number_restraints     0
_refine_ls_hydrogen_treatment     constr
_refine_ls_weighting_scheme     calc
_refine_ls_weighting_details
         'calc w=1/[\s^2^(Fo^2^)+(0.0701P)^2^+0.0000P] where P=(Fo^2^+2Fc^2^)/3'
_atom_sites_solution_hydrogens     geom
_atom_sites_solution_primary     direct
_atom_sites_solution_secondary     difmap
_refine_ls_shift/su_max     0.001
_refine_ls_shift/su_mean     0.000
_refine_diff_density_max     0.324
_refine_diff_density_min     -0.342
_refine_ls_extinction_method     none
_refine_ls_extinction_coef     ?
loop_
    _atom_type_symbol
    _atom_type_description
    _atom_type_scat_dispersion_real
    _atom_type_scat_dispersion_imag
    _atom_type_scat_source
    'C' 'C' 0.0033 0.0016
                         'International Tables Vol C Tables 4.2.6.8 and 6.1.1.4'
    'H' 'H' 0.0000 0.0000
                         'International Tables Vol C Tables 4.2.6.8 and 6.1.1.4'
    'N' 'N' 0.0061 0.0033
                         'International Tables Vol C Tables 4.2.6.8 and 6.1.1.4'
    'O' 'O' 0.0106 0.0060
                         'International Tables Vol C Tables 4.2.6.8 and 6.1.1.4'
_computing_data_collection     'APEX2 (Bruker, 2009)'
_computing_cell_refinement     'SAINT (Bruker, 2009)'
_computing_data_reduction     'SAINT (Bruker, 2009)'
_computing_structure_solution     'SHELXTL (Sheldrick, 2008)'
_computing_structure_refinement     'SHELXTL (Sheldrick, 2008)'
_computing_molecular_graphics     'SHELXTL (Sheldrick, 2008)'
_computing_publication_material
                             'SHELXTL (Sheldrick, 2008) and PLATON (Spek, 2009)'
loop_
    _atom_site_type_symbol
    _atom_site_label
    _atom_site_fract_x
    _atom_site_fract_y
    _atom_site_fract_z
    _atom_site_U_iso_or_equiv
    _atom_site_adp_type
    _atom_site_calc_flag
    _atom_site_refinement_flags
    _atom_site_occupancy
    _atom_site_disorder_assembly
    _atom_site_disorder_group
    O O1 -0.5092(2) 0.92971(5) 0.52984(13) 0.0215(3) Uani d . 1 . .
    O O2 -0.2912(2) 0.83869(5) 0.60229(13) 0.0215(3) Uani d . 1 . .
    O O3 0.6369(2) 0.91915(5) 0.88880(13) 0.0209(3) Uani d . 1 . .
    N N1 -0.0747(2) 0.99667(6) 0.64651(14) 0.0164(3) Uani d . 1 . .
    H H1 -0.2351 1.0154 0.5860 0.020 Uiso d R 1 . .
    C C1 -0.0569(3) 0.93435(7) 0.66638(17) 0.0167(3) Uani d . 1 . .
    C C2 0.1785(3) 0.90548(7) 0.74844(17) 0.0179(3) Uani d . 1 . .
    H H2A 0.1879 0.8620 0.7624 0.022 Uiso calc R 1 . .
    C C3 0.4006(3) 0.94219(7) 0.80976(17) 0.0172(3) Uani d . 1 . .
    C C4 0.3838(3) 1.00878(7) 0.78808(17) 0.0165(3) Uani d . 1 . .
    C C5 0.6021(3) 1.04912(7) 0.84392(18) 0.0196(3) Uani d . 1 . .
    H H5A 0.7657 1.0325 0.8995 0.024 Uiso calc R 1 . .
    C C6 0.5718(3) 1.11260(8) 0.81587(18) 0.0215(4) Uani d . 1 . .
    H H6A 0.7157 1.1388 0.8513 0.026 Uiso calc R 1 . .
    C C7 0.3247(3) 1.13855(7) 0.73390(18) 0.0213(3) Uani d . 1 . .
    H H7A 0.3077 1.1818 0.7171 0.026 Uiso calc R 1 . .
    C C8 0.1083(3) 1.10119(7) 0.67844(17) 0.0192(3) Uani d . 1 . .
    H H8A -0.0542 1.1187 0.6248 0.023 Uiso calc R 1 . .
    C C9 0.1385(3) 1.03559(7) 0.70470(17) 0.0163(3) Uani d . 1 . .
    C C10 -0.3094(3) 0.89756(7) 0.59208(17) 0.0165(3) Uani d . 1 . .
    C C11 0.6630(3) 0.85142(7) 0.91289(19) 0.0229(4) Uani d . 1 . .
    H H11A 0.8409 0.8411 0.9726 0.034 Uiso calc R 1 . .
    H H11B 0.6036 0.8302 0.8198 0.034 Uiso calc R 1 . .
    H H11C 0.5617 0.8382 0.9622 0.034 Uiso calc R 1 . .
    O O1W 0.0737(2) 0.75591(5) 0.16811(14) 0.0248(3) Uani d . 1 . .
    H H2 0.1349 0.7589 0.2622 0.037 Uiso d R 1 . .
    H H3 -0.0434 0.7242 0.1451 0.037 Uiso d R 1 . .
    O O2W 0.2854(2) 0.76156(6) 0.47021(14) 0.0283(3) Uani d . 1 . .
    H H4 0.4092 0.7895 0.5074 0.042 Uiso d R 1 . .
    H H5 0.2167 0.7580 0.5317 0.042 Uiso d R 1 . .
loop_
    _atom_site_aniso_label
    _atom_site_aniso_U_11
    _atom_site_aniso_U_22
    _atom_site_aniso_U_33
    _atom_site_aniso_U_12
    _atom_site_aniso_U_13
    _atom_site_aniso_U_23
    O1 0.0150(5) 0.0235(5) 0.0221(7) 0.0015(4) 0.0045(4) 0.0012(4)
    O2 0.0189(5) 0.0199(5) 0.0235(6) -0.0012(4) 0.0073(5) 0.0017(4)
    O3 0.0162(5) 0.0211(5) 0.0204(6) 0.0024(4) 0.0034(4) 0.0024(4)
    N1 0.0153(6) 0.0185(6) 0.0135(7) 0.0000(5) 0.0046(5) -0.0006(5)
    C1 0.0171(7) 0.0205(7) 0.0137(8) -0.0010(6) 0.0077(6) -0.0016(6)
    C2 0.0172(7) 0.0189(7) 0.0168(8) 0.0004(6) 0.0066(6) -0.0002(6)
    C3 0.0152(7) 0.0244(7) 0.0118(8) 0.0026(6) 0.0056(6) 0.0004(6)
    C4 0.0154(7) 0.0216(7) 0.0126(7) 0.0001(6) 0.0061(5) -0.0011(6)
    C5 0.0160(7) 0.0253(7) 0.0153(8) -0.0016(6) 0.0050(6) -0.0024(6)
    C6 0.0201(7) 0.0245(7) 0.0196(9) -0.0049(6) 0.0083(6) -0.0049(6)
    C7 0.0236(8) 0.0191(7) 0.0207(9) -0.0016(6) 0.0094(6) -0.0019(6)
    C8 0.0199(7) 0.0209(7) 0.0168(8) 0.0010(6) 0.0080(6) 0.0000(6)
    C9 0.0167(7) 0.0199(7) 0.0122(7) -0.0005(6) 0.0064(6) -0.0011(6)
    C10 0.0159(7) 0.0201(7) 0.0134(8) -0.0008(5) 0.0061(6) -0.0004(6)
    C11 0.0214(8) 0.0216(7) 0.0228(9) 0.0042(6) 0.0070(6) 0.0047(6)
    O1W 0.0256(6) 0.0228(5) 0.0244(7) -0.0035(5) 0.0093(5) 0.0004(5)
    O2W 0.0256(6) 0.0335(6) 0.0255(7) -0.0098(5) 0.0110(5) -0.0068(5)
_geom_special_details
;
 All s.u.'s (except the s.u. in the dihedral angle between two l.s. planes)
 are estimated using the full covariance matrix.  The cell s.u.'s are taken
 into account individually in the estimation of s.u.'s in distances, angles
 and torsion angles; correlations between s.u.'s in cell parameters are only
 used when they are defined by crystal symmetry.  An approximate (isotropic)
 treatment of cell s.u.'s is used for estimating s.u.'s involving l.s. planes.
;
loop_
    _geom_bond_atom_site_label_1
    _geom_bond_atom_site_label_2
    _geom_bond_site_symmetry_2
    _geom_bond_distance
    _geom_bond_publ_flag
    O1 C10 . 1.2461(18) ?
    O2 C10 . 1.2528(18) ?
    O3 C3 . 1.3337(18) ?
    O3 C11 . 1.4530(18) ?
    N1 C1 . 1.3332(19) ?
    N1 C9 . 1.3800(19) ?
    N1 H1 . 0.9437 ?
    C1 C2 . 1.385(2) ?
    C1 C10 . 1.528(2) ?
    C2 C3 . 1.391(2) ?
    C2 H2A . 0.9300 ?
    C3 C4 . 1.425(2) ?
    C4 C9 . 1.411(2) ?
    C4 C5 . 1.419(2) ?
    C5 C6 . 1.370(2) ?
    C5 H5A . 0.9300 ?
    C6 C7 . 1.409(2) ?
    C6 H6A . 0.9300 ?
    C7 C8 . 1.373(2) ?
    C7 H7A . 0.9300 ?
    C8 C9 . 1.412(2) ?
    C8 H8A . 0.9300 ?
    C11 H11A . 0.9600 ?
    C11 H11B . 0.9600 ?
    C11 H11C . 0.9600 ?
    O1W H2 . 0.8586 ?
    O1W H3 . 0.9083 ?
    O2W H4 . 0.8759 ?
    O2W H5 . 0.8743 ?
loop_
    _geom_angle_atom_site_label_1
    _geom_angle_atom_site_label_2
    _geom_angle_atom_site_label_3
    _geom_angle_site_symmetry_1
    _geom_angle_site_symmetry_3
    _geom_angle
    _geom_angle_publ_flag
    C3 O3 C11 . . 117.76(12) ?
    C1 N1 C9 . . 122.17(13) ?
    C1 N1 H1 . . 120.2 ?
    C9 N1 H1 . . 117.5 ?
    N1 C1 C2 . . 121.24(14) ?
    N1 C1 C10 . . 115.95(13) ?
    C2 C1 C10 . . 122.80(13) ?
    C1 C2 C3 . . 119.30(14) ?
    C1 C2 H2A . . 120.3 ?
    C3 C2 H2A . . 120.3 ?
    O3 C3 C2 . . 124.18(14) ?
    O3 C3 C4 . . 115.95(13) ?
    C2 C3 C4 . . 119.86(13) ?
    C9 C4 C5 . . 118.55(14) ?
    C9 C4 C3 . . 118.28(13) ?
    C5 C4 C3 . . 123.16(14) ?
    C6 C5 C4 . . 119.94(14) ?
    C6 C5 H5A . . 120.0 ?
    C4 C5 H5A . . 120.0 ?
    C5 C6 C7 . . 120.61(15) ?
    C5 C6 H6A . . 119.7 ?
    C7 C6 H6A . . 119.7 ?
    C8 C7 C6 . . 121.28(14) ?
    C8 C7 H7A . . 119.4 ?
    C6 C7 H7A . . 119.4 ?
    C7 C8 C9 . . 118.44(14) ?
    C7 C8 H8A . . 120.8 ?
    C9 C8 H8A . . 120.8 ?
    N1 C9 C4 . . 119.14(13) ?
    N1 C9 C8 . . 119.69(13) ?
    C4 C9 C8 . . 121.16(14) ?
    O1 C10 O2 . . 127.72(14) ?
    O1 C10 C1 . . 116.14(13) ?
    O2 C10 C1 . . 116.14(13) ?
    O3 C11 H11A . . 109.5 ?
    O3 C11 H11B . . 109.5 ?
    H11A C11 H11B . . 109.5 ?
    O3 C11 H11C . . 109.5 ?
    H11A C11 H11C . . 109.5 ?
    H11B C11 H11C . . 109.5 ?
    H2 O1W H3 . . 103.8 ?
    H4 O2W H5 . . 106.9 ?
loop_
    _geom_torsion_atom_site_label_1
    _geom_torsion_atom_site_label_2
    _geom_torsion_atom_site_label_3
    _geom_torsion_atom_site_label_4
    _geom_torsion_site_symmetry_1
    _geom_torsion_site_symmetry_2
    _geom_torsion_site_symmetry_3
    _geom_torsion_site_symmetry_4
    _geom_torsion
    _geom_torsion_publ_flag
    C9 N1 C1 C2 . . . . 0.7(2) ?
    C9 N1 C1 C10 . . . . -178.65(13) ?
    N1 C1 C2 C3 . . . . -0.8(2) ?
    C10 C1 C2 C3 . . . . 178.50(15) ?
    C11 O3 C3 C2 . . . . -0.4(2) ?
    C11 O3 C3 C4 . . . . -179.67(14) ?
    C1 C2 C3 O3 . . . . -179.06(15) ?
    C1 C2 C3 C4 . . . . 0.2(2) ?
    O3 C3 C4 C9 . . . . 179.73(14) ?
    C2 C3 C4 C9 . . . . 0.4(2) ?
    O3 C3 C4 C5 . . . . 1.0(2) ?
    C2 C3 C4 C5 . . . . -178.38(15) ?
    C9 C4 C5 C6 . . . . -0.3(2) ?
    C3 C4 C5 C6 . . . . 178.51(16) ?
    C4 C5 C6 C7 . . . . 1.1(3) ?
    C5 C6 C7 C8 . . . . -0.8(3) ?
    C6 C7 C8 C9 . . . . -0.3(2) ?
    C1 N1 C9 C4 . . . . 0.0(2) ?
    C1 N1 C9 C8 . . . . 179.18(15) ?
    C5 C4 C9 N1 . . . . 178.33(14) ?
    C3 C4 C9 N1 . . . . -0.5(2) ?
    C5 C4 C9 C8 . . . . -0.9(2) ?
    C3 C4 C9 C8 . . . . -179.68(15) ?
    C7 C8 C9 N1 . . . . -178.06(15) ?
    C7 C8 C9 C4 . . . . 1.1(2) ?
    N1 C1 C10 O1 . . . . -5.3(2) ?
    C2 C1 C10 O1 . . . . 175.42(15) ?
    N1 C1 C10 O2 . . . . 175.44(14) ?
    C2 C1 C10 O2 . . . . -3.9(2) ?
loop_
    _geom_hbond_atom_site_label_D
    _geom_hbond_atom_site_label_H
    _geom_hbond_atom_site_label_A
    _geom_hbond_site_symmetry_A
    _geom_hbond_distance_DH
    _geom_hbond_distance_HA
    _geom_hbond_distance_DA
    _geom_hbond_angle_DHA
    _geom_hbond_publ_flag
    N1 H1 O1 . 0.94 2.31 2.6638(18) 102 ?
    N1 H1 O1 3_476 0.94 1.84 2.7608(18) 164 yes
    O1W H2 O2W . 0.86 1.89 2.7478(19) 176 yes
    O1W H3 O2 4_575 0.91 1.86 2.7685(16) 177 yes
    O2W H4 O2 1_655 0.88 1.88 2.7498(18) 171 yes
    O2W H5 O1W 4_576 0.87 1.91 2.7860(19) 176 yes
    C6 H6A O1W 3_676 0.93 2.59 3.418(2) 149 yes
    C8 H8A O1 3_476 0.93 2.53 3.229(2) 132 yes
    C11 H11A O1W 1_656 0.96 2.58 3.317(2) 134 yes
    C11 H11B O2 1_655 0.96 2.53 3.272(2) 134 yes
