# Supplementary material for: 4-Meth­oxy­quinolinium-2-carboxyl­ate dihydrate
Source: Acta Crystallogr Sect E Struct Rep Online. 2011 Jan 22;67(Pt 2):o435–6. doi: 10.1107/S1600536811001541 (PMC3051487; doi:10.1107/S1600536811001541)
Supplement: Supplementary file 2 [file e-67-0o435-Isup2.hkl]

#
# h,k,l, Fc-squared, Fo-squared, sigma(Fo-squared) and status flag
#
data_I
_shelx_title ' h126m in P2(1)/c (100K)'
_shelx_refln_list_code          4
_shelx_F_calc_maximum      220.64
_exptl_crystal_F_000       504.00
_reflns_d_resolution_high  0.7108
 
loop_
 _symmetry_equiv_pos_as_xyz
 'x, y, z'
 '-x, y+1/2, -z+1/2'
 '-x, -y, -z'
 'x, -y-1/2, z-1/2'
 
_cell_length_a     5.7674
_cell_length_b    21.1960
_cell_length_c    10.0993
_cell_angle_alpha  90.000
_cell_angle_beta  115.978
_cell_angle_gamma  90.000
 
_shelx_F_squared_multiplier     1.000
 
loop_
 _refln_index_h
 _refln_index_k
 _refln_index_l
 _refln_F_squared_calc
 _refln_F_squared_meas
 _refln_F_squared_sigma
 _refln_observed_status
   1   0   0     2288.82     2211.76     95.42 o
   2   0   0       36.74       34.84      5.23 o
   3   0   0     1548.17     1442.25     65.80 o
   4   0   0      871.54      875.29     43.57 o
   5   0   0      385.75      372.34     16.65 o
   6   0   0        8.97       11.98      7.27 o
   7   0   0       15.82       10.53      8.72 o
   1   1   0      310.40      271.04     35.43 o
   2   1   0      935.91      836.27     27.51 o
   3   1   0      112.71      107.31      7.44 o
   4   1   0      423.52      366.05     17.95 o
   5   1   0      287.75      284.64     10.10 o
   6   1   0       12.74        7.38      4.20 o
   7   1   0       17.77       16.91      6.57 o
   3   2   0      299.29      314.12     13.24 o
   4   2   0      671.07      620.01     23.21 o
   5   2   0      241.61      227.50      9.00 o
   6   2   0        4.64        2.41      4.00 o
   7   2   0       48.64       36.40      8.14 o
   2   3   0      288.08      285.03     14.83 o
   3   3   0       14.71       22.54      5.98 o
   4   3   0     3105.28     2631.40    162.81 o
   5   3   0       35.43       35.37      4.92 o
   6   3   0       33.75       27.23      5.42 o
   7   3   0        5.36       10.90     19.85 o
   0   4   0      372.57      364.50     11.59 o
   1   4   0     3786.82     3441.49    134.75 o
   2   4   0      728.24      679.42     30.81 o
   3   4   0       39.75       22.55      6.99 o
   4   4   0        0.85        7.91      8.91 o
   5   4   0       10.78        5.25      3.63 o
   6   4   0      318.56      330.14     19.13 o
   7   4   0       22.14       12.86     10.64 o
   1   5   0     6775.75     6645.69    192.15 o
   2   5   0     2162.23     1780.47     76.92 o
   3   5   0       88.10      105.36     11.42 o
   4   5   0      300.89      292.62     11.25 o
   5   5   0       15.71       11.79      4.08 o
   6   5   0       45.25       41.52      6.98 o
   7   5   0        0.40       -5.57      5.26 o
   0   6   0     5811.55     5682.60    132.44 o
   1   6   0        0.87        2.96      1.66 o
   2   6   0      764.50      711.67     31.28 o
   3   6   0      203.52      201.91     15.25 o
   4   6   0        0.01        1.21      3.65 o
   5   6   0        1.71       -1.28      3.40 o
   6   6   0        0.61        0.61      4.93 o
   7   6   0       12.52       14.55      6.82 o
   1   7   0     1859.90     1943.34     47.53 o
   2   7   0      712.59      653.59     27.43 o
   3   7   0        1.46        2.88      2.19 o
   4   7   0       17.11       29.38      8.51 o
   5   7   0       68.44       74.38      8.56 o
   6   7   0       28.43       29.31      6.81 o
   7   7   0       38.89       32.33      7.67 o
   0   8   0     1177.19     1020.15     31.31 o
   1   8   0     1904.92     1810.75     43.73 o
   2   8   0      475.84      452.44     15.55 o
   4   8   0       27.82       21.04      4.88 o
   5   8   0      163.66      122.52     10.26 o
   6   8   0       35.09       31.57      6.98 o
   7   8   0        4.21        3.55      5.74 o
   1   9   0      122.91       92.92      5.03 o
   2   9   0        3.35        4.11      1.96 o
   3   9   0       90.51       87.38      8.56 o
   4   9   0      245.80      213.20     16.53 o
   5   9   0      139.68      116.46     15.33 o
   6   9   0       20.61       21.72      6.22 o
   0  10   0     1369.77     1223.04     37.49 o
   1  10   0      213.58      217.85      6.82 o
   2  10   0       81.97       86.17      4.46 o
   3  10   0      277.66      253.84     14.16 o
   4  10   0       43.86       49.65     12.75 o
   5  10   0       52.88       57.21      8.70 o
   6  10   0        1.09        8.03      5.38 o
   1  11   0        0.01       -0.19      1.93 o
   2  11   0      444.63      399.08     15.51 o
   3  11   0      131.88      100.38      9.52 o
   4  11   0        0.12       -2.86      2.66 o
   5  11   0        0.71       -1.75      3.88 o
   6  11   0       23.11       31.47      7.04 o
   0  12   0     4113.68     3875.25    113.81 o
   1  12   0       40.85       40.48      3.36 o
   2  12   0       13.28       14.24     11.26 o
   3  12   0      240.37      226.86      8.17 o
   4  12   0        4.98        2.19      3.60 o
   5  12   0      196.49      181.08     26.72 o
   6  12   0        0.42       -3.86      4.74 o
   1  13   0       28.78       34.05      2.54 o
   2  13   0      575.21      548.50     20.25 o
   3  13   0       99.12      101.47      6.98 o
   4  13   0       61.03       54.61      5.18 o
   5  13   0       13.77       10.55      4.87 o
   6  13   0        6.60        3.67      6.35 o
   0  14   0       43.88       61.05      5.26 o
   1  14   0      519.88      480.34     11.23 o
   2  14   0      212.64      184.57     11.24 o
   3  14   0      177.38      173.60      8.84 o
   4  14   0       16.02       13.94      3.92 o
   5  14   0        0.78       -0.56      4.13 o
   6  14   0       33.42       25.53     12.35 o
   1  15   0     1275.68     1231.39     24.36 o
   2  15   0     1064.77     1027.33     35.13 o
   3  15   0      542.85      477.09     15.94 o
   4  15   0      104.85       94.97     22.52 o
   5  15   0        4.35        2.61      3.75 o
   6  15   0       42.25       49.77      8.51 o
   0  16   0       77.11       69.38      6.03 o
   1  16   0        0.69        1.91      2.40 o
   2  16   0     1051.56     1000.15     27.27 o
   3  16   0       12.38        4.29      3.66 o
   4  16   0       12.96       13.23      4.60 o
   5  16   0        2.97        5.61      4.56 o
   6  16   0      170.84      169.38     13.50 o
   1  17   0       46.12       50.01      4.03 o
   2  17   0      261.46      269.11     12.10 o
   3  17   0      119.78      123.65      8.15 o
   4  17   0      145.49      145.54     11.05 o
   5  17   0        8.19        1.59      4.72 o
   0  18   0       61.71       42.05      5.16 o
   1  18   0       29.07       27.56      3.47 o
   2  18   0       87.46       77.27      6.43 o
   3  18   0        0.39        0.99      3.58 o
   4  18   0        1.48       -0.27      3.94 o
   5  18   0       20.42       18.55      6.07 o
   1  19   0        0.08        4.38      2.50 o
   2  19   0      154.58      134.55      7.16 o
   3  19   0        3.54        6.81      4.01 o
   4  19   0       17.17       15.90      4.95 o
   5  19   0       52.31       48.76      8.02 o
   0  20   0      647.86      556.44     30.25 o
   1  20   0       62.81       66.65      4.47 o
   2  20   0       32.79       33.41      4.45 o
   3  20   0       83.63       88.30     12.24 o
   4  20   0      189.64      186.46     22.77 o
   5  20   0        3.90        4.43      5.07 o
   1  21   0        0.40        1.97      2.58 o
   2  21   0       13.32        7.57      3.51 o
   3  21   0       71.32       73.75      7.38 o
   4  21   0       99.04      121.49     11.22 o
   5  21   0       14.09        9.60      5.46 o
   0  22   0       13.60       16.48      5.74 o
   1  22   0       20.11       24.17      4.15 o
   2  22   0       75.67       82.40      6.19 o
   3  22   0        1.26       -0.50      3.86 o
   4  22   0      102.45      112.28     14.70 o
   1  23   0        3.96        1.98      3.83 o
   2  23   0        0.13        3.01      3.40 o
   3  23   0       37.02       41.98      5.37 o
   4  23   0      114.70      117.57      9.76 o
   0  24   0        6.02        4.52      5.09 o
   1  24   0       16.26       19.21      4.12 o
   2  24   0        0.95       -3.63      3.42 o
   3  24   0        1.17       -4.35      3.55 o
   4  24   0       11.54       13.46      5.36 o
   1  25   0       33.84       29.53      5.38 o
   2  25   0       45.68       40.91      6.35 o
   3  25   0        3.56        3.07      3.90 o
   0  26   0        4.38       10.85      5.78 o
   1  26   0       17.29        6.51      4.70 o
   2  26   0        8.44       10.54      4.98 o
   3  26   0        0.06        3.69      3.99 o
   1  27   0        0.38        0.62      6.23 o
   2  27   0       11.95       13.07      5.32 o
   3  27   0        2.30        1.64      4.96 o
   0  28   0      108.95      109.42     10.04 o
   1  28   0       23.31       29.37      9.36 o
   2  28   0       47.87       48.43      9.01 o
   1  29   0       26.16       19.24      7.60 o
  -7   1   1       26.47       20.82      7.44 o
  -6   1   1        0.56       -2.06      3.57 o
  -5   1   1     2061.55     2005.44     44.69 o
  -4   1   1        3.13        5.01      2.38 o
  -3   1   1      652.34      691.76     16.26 o
  -2   1   1     1440.38     1374.31     42.98 o
  -1   1   1     2095.58     1909.39     55.68 o
   1   1   1     1042.45      858.27     24.02 o
   2   1   1       47.25       35.76      2.80 o
   3   1   1      136.13      123.79      6.03 o
   4   1   1     1595.37     1531.62     34.80 o
   5   1   1       58.18       56.05      6.33 o
   6   1   1       46.67       50.24      7.46 o
   7   1   1        7.24        2.42      7.20 o
  -7   2   1       51.82       38.15      8.17 o
  -6   2   1        0.03       -0.56      3.69 o
  -5   2   1      131.13      142.88      7.30 o
  -4   2   1      206.35      189.20      7.26 o
  -3   2   1       41.31       47.01      3.70 o
  -2   2   1       55.97       60.64      5.01 o
  -1   2   1      285.42      295.04      7.72 o
   0   2   1      492.37      482.17     22.12 o
   1   2   1      486.16      448.05     10.17 o
   2   2   1      602.34      608.19     14.53 o
   3   2   1      176.74      207.07      7.49 o
   4   2   1        0.56        4.86      2.85 o
   5   2   1       20.55       19.74      3.75 o
   6   2   1      201.04      205.37     11.04 o
  -7   3   1      123.19      111.40     11.35 o
  -6   3   1        4.09        4.71      4.29 o
  -5   3   1       34.87       35.00      4.11 o
  -4   3   1      161.02      158.75      6.70 o
  -3   3   1      231.71      233.25      8.45 o
  -2   3   1       10.54        3.88      2.20 o
  -1   3   1     1473.93     1484.11     59.78 o
   0   3   1        0.36       -0.05      1.32 o
   1   3   1        5.73        7.75      1.62 o
   2   3   1     2703.60     2626.89     90.77 o
   3   3   1      127.31      117.10      5.85 o
   4   3   1       18.33       10.54      3.19 o
   5   3   1       14.87       11.17      3.92 o
   6   3   1       34.52       32.85      5.69 o
  -7   4   1      125.72      102.12     10.93 o
  -6   4   1       24.19       19.48      4.81 o
  -5   4   1       28.22       26.93      5.29 o
  -4   4   1        4.60        0.80      2.23 o
  -3   4   1      422.90      514.92     12.73 o
  -2   4   1      255.71      293.10     14.31 o
  -1   4   1      156.82      139.52      6.65 o
   0   4   1      260.91      245.94     11.16 o
   1   4   1      128.80       82.85      6.94 o
   2   4   1        0.13        3.46      1.69 o
   3   4   1        1.08        2.82      3.08 o
   4   4   1       12.65       16.59      3.28 o
   5   4   1        7.15        8.40      3.85 o
   6   4   1        2.62       -0.77      4.58 o
  -7   5   1        0.71        7.60      9.16 o
  -6   5   1        9.05        5.44      4.16 o
  -5   5   1       12.16        6.95      3.74 o
  -4   5   1      159.86      170.96      6.78 o
  -3   5   1      395.48      425.39     11.00 o
  -2   5   1     4644.31     4558.93    194.65 o
  -1   5   1       19.58       22.96      2.50 o
   0   5   1      107.60       82.99     10.83 o
   1   5   1       60.14       60.75      2.50 o
   2   5   1     1030.62     1035.12     46.10 o
   3   5   1       50.50       47.14      6.36 o
   4   5   1        4.91        3.26      3.42 o
   5   5   1       83.44       83.83      7.12 o
   6   5   1       79.04       76.07      7.67 o
  -7   6   1       23.04       20.73      7.25 o
  -6   6   1        4.62        2.96      4.78 o
  -5   6   1       24.27       18.96      4.30 o
  -4   6   1        1.20        0.35      2.90 o
  -3   6   1      514.48      579.62     16.39 o
  -2   6   1     1077.34     1042.63     50.50 o
  -1   6   1      350.60      305.60     15.89 o
   0   6   1        1.55        2.97      1.46 o
   1   6   1        0.01        2.79      1.53 o
   2   6   1      152.83      148.48     10.89 o
   3   6   1       39.34       46.04      4.13 o
   4   6   1       28.34       26.49      7.02 o
   5   6   1        0.69        2.16      4.56 o
   6   6   1      182.58      196.14     15.52 o
  -7   7   1        2.22        5.48      8.05 o
  -6   7   1        0.01        3.81      5.05 o
  -5   7   1       12.53        8.83      4.59 o
  -4   7   1       75.30       72.16      7.14 o
  -3   7   1      587.34      611.20     20.16 o
  -2   7   1     1130.23     1212.68     79.05 o
  -1   7   1      615.82      498.00     26.39 o
   0   7   1      245.04      224.06      6.22 o
   1   7   1      180.08      186.29      7.17 o
   2   7   1       50.50       75.43      3.63 o
   3   7   1       75.53       73.95      4.16 o
   4   7   1      435.93      338.20     16.66 o
   5   7   1      166.33      128.56     10.73 o
   6   7   1      229.96      230.61     19.46 o
  -7   8   1        4.90        7.66      6.40 o
  -6   8   1      162.18      181.51     24.34 o
  -5   8   1       53.67       45.20     12.69 o
  -4   8   1       87.39       75.81      7.24 o
  -3   8   1       28.16       10.98      4.47 o
  -2   8   1        3.38        3.43      1.81 o
  -1   8   1      680.68      656.85     32.61 o
   0   8   1      348.37      333.36      8.44 o
   1   8   1      111.81      113.60      5.87 o
   2   8   1      463.46      469.18     13.00 o
   3   8   1       99.66      113.10     24.49 o
   4   8   1       93.87       61.30      5.86 o
   5   8   1      121.89      117.86     14.81 o
   6   8   1       99.49      124.96     11.95 o
  -7   9   1        0.28       -0.26      5.65 o
  -6   9   1        1.85        4.91      4.86 o
  -5   9   1       37.48       27.17      9.40 o
  -4   9   1      121.01      121.79     11.69 o
  -2   9   1      383.88      401.60     12.46 o
  -1   9   1      346.67      352.71     10.14 o
   0   9   1      292.50      250.51      6.96 o
   1   9   1        5.62       16.60      2.55 o
   2   9   1       59.77       57.41      3.81 o
   3   9   1      339.28      335.82     11.14 o
   4   9   1      172.35      144.76      7.64 o
   5   9   1       87.76       71.91     19.67 o
   6   9   1       67.76       78.69     10.15 o
  -7  10   1        0.88        3.14      5.53 o
  -6  10   1        8.14       12.04      7.47 o
  -5  10   1       48.33       39.56      8.31 o
  -4  10   1       16.57        7.68      3.98 o
  -3  10   1       73.95       74.07      7.12 o
  -2  10   1       12.42       15.92      4.70 o
  -1  10   1       48.56       49.13      4.06 o
   0  10   1     5357.22     5593.17    115.03 o
   1  10   1      262.45      263.30      7.93 o
   2  10   1        2.49        6.82      2.46 o
   3  10   1      522.21      456.67     18.25 o
   4  10   1      318.81      219.56      9.43 o
   5  10   1       16.42       10.58      5.43 o
   6  10   1        5.65        2.65      5.54 o
  -7  11   1       16.50       26.19     10.34 o
  -6  11   1        8.83       18.09      6.27 o
  -5  11   1        8.14        5.69      4.55 o
  -4  11   1      143.40      106.29     16.68 o
  -3  11   1        0.61        5.20      3.39 o
  -2  11   1      307.58      302.09     12.51 o
  -1  11   1       20.67       25.11      2.39 o
   0  11   1      113.40      130.36      5.66 o
   1  11   1       50.87       70.26      5.63 o
   2  11   1        0.88        2.14      2.73 o
   3  11   1        2.33        1.26      2.93 o
   4  11   1       51.97       32.85      4.64 o
   5  11   1       35.50       37.62      6.95 o
   6  11   1       43.18       43.01      8.20 o
  -6  12   1        1.25       -2.05      4.76 o
  -5  12   1       50.77       53.66     13.59 o
  -4  12   1      212.91      160.62     12.40 o
  -3  12   1       30.94       35.16      4.94 o
  -2  12   1      565.77      503.29     18.16 o
  -1  12   1      641.10      608.61     12.73 o
   0  12   1      426.62      477.98     13.90 o
   1  12   1      120.94      140.26      6.23 o
   2  12   1       33.65       30.90      4.38 o
   3  12   1       47.54       46.44      4.50 o
   4  12   1       12.00        4.88      3.48 o
   5  12   1        0.73        1.61      7.62 o
   6  12   1      228.70      235.67     25.56 o
  -6  13   1       16.72       19.10      6.35 o
  -5  13   1       49.59       50.16      7.41 o
  -4  13   1        0.15       -0.76      2.84 o
  -3  13   1      214.82      225.73     14.97 o
  -2  13   1      305.82      279.54     12.75 o
  -1  13   1      542.62      529.12     11.51 o
   0  13   1      266.47      268.27      9.53 o
   1  13   1      149.27      170.16      7.06 o
   2  13   1      699.58      678.12     19.72 o
   3  13   1       14.72       12.94      3.59 o
   4  13   1     1215.86     1024.98     33.45 o
   5  13   1       70.78       67.07      6.52 o
   6  13   1       54.50       46.69      8.14 o
  -6  14   1        2.33       -1.54      4.87 o
  -5  14   1        8.46       10.73      5.17 o
  -4  14   1       49.29       40.96      4.64 o
  -3  14   1        8.56        6.33      3.74 o
  -2  14   1        4.28        4.62      3.77 o
  -1  14   1      443.98      414.43     10.02 o
   0  14   1      167.68      199.66      7.64 o
   1  14   1        5.51        9.15      2.91 o
   2  14   1      769.02      758.94     21.74 o
   3  14   1       76.84       66.02      6.21 o
   4  14   1       23.51       22.86      4.46 o
   5  14   1        7.38        1.71      3.85 o
   6  14   1      169.11      176.68     17.37 o
  -6  15   1        1.29        0.25      5.00 o
  -5  15   1       16.69        5.15      4.84 o
  -4  15   1       43.65       43.70      6.56 o
  -3  15   1      624.57      576.39     20.13 o
  -2  15   1       31.73       33.45      5.68 o
  -1  15   1       81.28       81.25      4.00 o
   0  15   1       61.00       62.98      4.33 o
   1  15   1        1.37        4.32      2.95 o
   2  15   1     4206.80     3842.65     92.51 o
   3  15   1       38.83       44.02      5.56 o
   4  15   1        1.39        0.24      4.19 o
   5  15   1        4.63        3.46      3.96 o
   6  15   1        0.46        0.36      5.30 o
  -6  16   1       47.69       50.11      8.29 o
  -5  16   1       39.68       30.21      9.48 o
  -4  16   1       51.80       47.75      6.92 o
  -3  16   1      335.51      320.47     12.27 o
  -2  16   1      832.43      776.14     22.08 o
  -1  16   1       41.96       37.91      3.85 o
   0  16   1      282.04      287.03      9.94 o
   1  16   1      468.30      447.72     12.48 o
   2  16   1        2.73       -2.43      3.38 o
   3  16   1       26.91       24.85      5.20 o
   4  16   1       33.48       37.31      5.80 o
   5  16   1       24.63       20.56      6.07 o
  -6  17   1       53.74       55.77      8.90 o
  -5  17   1      222.23      211.66     18.85 o
  -4  17   1        0.12       -3.22      3.82 o
  -3  17   1        0.30        1.92      3.44 o
  -2  17   1      871.51      849.04     23.89 o
  -1  17   1      129.60      116.67      5.37 o
   0  17   1      247.02      257.05      7.68 o
   1  17   1       81.35       88.19      4.92 o
   2  17   1      309.06      262.07     10.98 o
   3  17   1      223.39      192.30     13.40 o
   4  17   1       45.19       60.15      8.84 o
   5  17   1        0.37        0.56      4.54 o
  -6  18   1        8.31        5.18      5.30 o
  -5  18   1        3.87        4.14      5.12 o
  -4  18   1       23.30       21.80      5.57 o
  -3  18   1        3.45       -1.45      3.52 o
  -2  18   1      412.26      432.03     12.70 o
  -1  18   1       34.14       37.14      3.63 o
   0  18   1       11.84       16.86      3.06 o
   1  18   1      405.55      377.51     10.20 o
   2  18   1       11.71        6.48      4.75 o
   3  18   1      145.96      120.58      8.36 o
   4  18   1       10.14        8.37      4.56 o
   5  18   1       11.70       16.53      6.08 o
  -5  19   1       64.32       78.41     14.51 o
  -4  19   1       65.20       67.00      8.48 o
  -3  19   1      165.38      153.50     14.24 o
  -2  19   1        1.52        2.81      3.00 o
  -1  19   1       38.96       32.52      3.42 o
   0  19   1       21.81       17.68      3.47 o
   1  19   1      197.21      204.89      7.34 o
   2  19   1       67.33       71.24      6.56 o
   3  19   1        8.05        8.43      4.18 o
   4  19   1        0.57        2.55      4.26 o
   5  19   1       14.69       21.26      6.54 o
  -5  20   1       91.57       96.46     10.60 o
  -4  20   1       91.86       94.50     21.44 o
  -3  20   1       11.75        8.84      4.33 o
  -2  20   1      105.44      101.03      6.29 o
  -1  20   1      592.54      522.25     12.58 o
   0  20   1      215.56      203.98      8.52 o
   1  20   1        8.03       11.27      3.07 o
   2  20   1       62.44       57.47      7.48 o
   3  20   1       83.86       83.93     14.57 o
   4  20   1       32.72       41.60      6.48 o
   5  20   1      184.94      163.53     12.79 o
  -5  21   1       13.77        8.77      5.84 o
  -4  21   1       56.63       51.20      6.77 o
  -3  21   1        0.91        3.31      4.34 o
  -2  21   1       79.40       83.37      6.06 o
  -1  21   1      212.82      182.68      8.15 o
   0  21   1       22.26       26.49      4.16 o
   1  21   1        1.58        2.89      2.78 o
   2  21   1       34.75       29.11      4.46 o
   3  21   1       21.77       15.33      4.83 o
   4  21   1        2.02        6.94      4.64 o
  -5  22   1        0.26        1.23      5.24 o
  -4  22   1        9.40       10.87      4.99 o
  -3  22   1       21.99       24.11      4.49 o
  -2  22   1        6.10        8.62      3.75 o
  -1  22   1       19.30        8.20      3.98 o
   0  22   1        9.02       12.66      3.79 o
   1  22   1        5.72        1.66      2.78 o
   2  22   1        6.77        1.10      3.26 o
   3  22   1      220.57      202.65     32.78 o
   4  22   1        1.86        1.23      4.31 o
  -4  23   1        2.53        4.97      5.68 o
  -3  23   1        3.78       -0.33      3.44 o
  -2  23   1       15.79       18.38      4.10 o
  -1  23   1      191.91      163.80      7.84 o
   0  23   1       61.52       53.90      5.15 o
   1  23   1        0.00        0.52      3.34 o
   2  23   1        1.40       -2.63      3.22 o
   3  23   1        0.03        3.43      4.25 o
   4  23   1       51.67       45.70      7.03 o
  -4  24   1        2.71       -2.10      4.21 o
  -3  24   1      130.27      137.89      8.40 o
  -2  24   1        5.55        5.71      4.43 o
  -1  24   1      169.07      156.82     11.26 o
   0  24   1        0.66        5.68      3.99 o
   1  24   1       31.36       25.14      4.37 o
   2  24   1       53.84       49.82      5.53 o
   3  24   1      140.16      154.82     10.20 o
   4  24   1        0.04       -1.68      4.54 o
  -4  25   1        0.82        0.62      4.05 o
  -3  25   1       55.34       71.58      6.72 o
  -2  25   1        1.05       -0.54      6.09 o
  -1  25   1      150.88      148.44      9.18 o
   0  25   1        0.11       -1.55      3.58 o
   1  25   1      142.08      161.13     16.70 o
   2  25   1       44.98       61.15      9.23 o
   3  25   1       30.83       31.13      5.88 o
  -3  26   1       15.97       14.51      4.63 o
  -2  26   1       22.62       28.11      7.21 o
  -1  26   1        0.06        4.47      4.57 o
   0  26   1        2.45        0.77      3.86 o
   1  26   1       11.76       11.45      4.93 o
   2  26   1       32.35       32.75      6.18 o
   3  26   1       21.90       21.67      5.15 o
  -3  27   1      103.14      102.44      9.67 o
  -2  27   1      178.87      191.71     11.17 o
  -1  27   1        0.37        1.94      4.59 o
   0  27   1        0.15        0.25      4.12 o
   1  27   1       41.17       39.71      6.32 o
   2  27   1       21.93       21.16      5.89 o
  -2  28   1        2.29       -5.06      8.44 o
  -1  28   1        0.67        4.16      4.84 o
   0  28   1        2.73       14.80      4.36 o
   1  28   1      112.92      123.60      9.25 o
   2  28   1       10.96        5.68      5.02 o
  -1  29   1        0.01        0.19      4.64 o
   0  29   1      158.32      180.19     10.69 o
   1  29   1       62.34       63.26      7.38 o
  -7   0   2       42.19       30.07     10.80 o
  -6   0   2      255.05      298.11     15.41 o
  -5   0   2     1602.10     1661.34     53.20 o
  -4   0   2      546.12      596.52     21.40 o
  -3   0   2     1667.94     1709.96     69.21 o
  -2   0   2     1173.91     1056.82     36.19 o
   1   0   2     2515.10     2405.55     73.20 o
   3   0   2      492.97      442.77     13.69 o
   4   0   2     2453.52     2343.84     73.16 o
   5   0   2        7.08        3.31      4.59 o
   6   0   2       45.38       34.38     10.80 o
  -7   1   2       11.41       10.01      6.60 o
  -6   1   2        0.00        0.64      3.12 o
  -5   1   2       78.55       82.17      5.93 o
  -4   1   2        8.47        6.54      2.33 o
  -3   1   2      334.72      329.75      8.92 o
  -2   1   2      572.27      592.14     13.39 o
  -1   1   2      165.15      128.29      8.69 o
   0   1   2      694.39      706.67     32.61 o
   1   1   2      392.51      358.03     10.21 o
   2   1   2       10.25        9.91      2.01 o
   3   1   2      139.16      142.73      7.99 o
   4   1   2      359.51      366.88     12.04 o
   5   1   2       24.22       14.59      3.84 o
   6   1   2      123.41      102.34     10.75 o
  -7   2   2      102.11       91.73     10.28 o
  -6   2   2        8.56       -0.39      3.62 o
  -5   2   2      465.44      528.97     14.88 o
  -4   2   2        0.34       -0.39      2.02 o
  -3   2   2     1921.43     2050.59     49.80 o
  -2   2   2       29.46       32.96      2.34 o
  -1   2   2       64.92       70.69      6.15 o
   0   2   2     4019.73     3896.39    167.32 o
   1   2   2        0.08       -0.99      1.56 o
   2   2   2     2240.81     2104.77     35.87 o
   3   2   2      114.09      114.67      4.70 o
   4   2   2      700.76      630.65     24.89 o
   5   2   2        8.18        9.73      4.02 o
   6   2   2      173.69      156.89     12.93 o
  -7   3   2       53.93       62.38      7.57 o
  -6   3   2        4.35        3.00      3.83 o
  -5   3   2       21.02       12.93      3.32 o
  -4   3   2      183.15      204.43      9.22 o
  -3   3   2      681.47      693.35     18.61 o
  -2   3   2     2797.79     2791.75     66.11 o
  -1   3   2        4.79        1.95      2.51 o
   0   3   2      101.32       88.59      9.19 o
   1   3   2     3191.48     3152.87     56.68 o
   2   3   2      937.56     1011.90     19.74 o
   3   3   2      160.51      148.32      5.60 o
   4   3   2      867.16      813.89     32.74 o
   5   3   2        0.06       -1.82      3.52 o
   6   3   2        5.31        4.08      7.45 o
  -7   4   2      112.28      118.17     11.94 o
  -6   4   2        8.93        7.45      4.28 o
  -5   4   2        3.95        3.39      2.71 o
  -4   4   2      268.38      273.83      8.69 o
  -3   4   2      503.79      583.59     13.97 o
  -2   4   2      166.84      148.86      9.15 o
  -1   4   2      586.24      541.62     14.57 o
   0   4   2       31.88       31.04      2.46 o
   1   4   2       46.93       53.52      2.90 o
   2   4   2     1369.57     1339.36     28.46 o
   3   4   2      161.34      176.29     10.06 o
   4   4   2       28.92       26.37      3.99 o
   5   4   2       10.12        2.28      3.85 o
   6   4   2       38.87       44.46      6.84 o
  -7   5   2      272.25      290.77     21.72 o
  -6   5   2       61.15       60.79      6.79 o
  -5   5   2       14.95        8.18      3.63 o
  -4   5   2       27.62       26.36      2.95 o
  -3   5   2      165.95      148.63      5.35 o
  -2   5   2     1358.77     1333.03     58.47 o
  -1   5   2       30.51       34.59      3.00 o
   0   5   2      247.41      221.44      7.30 o
   1   5   2     1791.45     1656.89     42.23 o
   2   5   2     1397.97     1523.61     34.45 o
   3   5   2      171.70      180.43      6.13 o
   4   5   2        0.02       -3.68      2.85 o
   5   5   2        6.40        3.02      4.05 o
   6   5   2       94.52       97.44     10.89 o
  -7   6   2      104.89      128.86     36.46 o
  -6   6   2       89.47       96.48     18.62 o
  -5   6   2       48.82       41.08      5.19 o
  -4   6   2      466.42      480.05     18.66 o
  -3   6   2     1471.94     1620.80     40.85 o
  -2   6   2        7.49        7.86      1.84 o
  -1   6   2      263.49      249.97      7.96 o
   0   6   2      117.34      117.11      5.08 o
   1   6   2     4571.41     4577.88     83.70 o
   2   6   2       73.19       68.46      5.25 o
   3   6   2      206.12      217.32      8.05 o
   4   6   2        7.57        8.10      3.58 o
   5   6   2      135.51      114.28     13.62 o
   6   6   2        8.90        5.77      7.24 o
  -7   7   2       49.33       46.81      8.45 o
  -6   7   2       29.28       31.31     12.41 o
  -5   7   2       11.82        6.98      4.38 o
  -4   7   2      135.97      122.38      8.84 o
  -3   7   2       57.33       57.84      4.36 o
  -2   7   2     1349.48     1402.09     41.45 o
  -1   7   2      149.68      141.59      7.24 o
   0   7   2        2.10        6.57      2.28 o
   1   7   2        5.75        5.93      1.80 o
   2   7   2       47.91       56.46      3.92 o
   3   7   2      309.48      274.64      9.09 o
   4   7   2       62.52       42.11      6.20 o
   5   7   2        9.02       12.50      5.26 o
   6   7   2        0.25       -6.70      7.05 o
  -7   8   2      115.22      118.10     19.45 o
  -6   8   2       38.17       35.16     11.48 o
  -5   8   2      216.25      219.64     23.59 o
  -4   8   2        8.35        3.13      5.23 o
  -3   8   2      352.37      325.66     20.53 o
  -2   8   2      127.81      109.12      5.16 o
  -1   8   2       21.79       34.39      4.28 o
   0   8   2      589.75      569.13     15.51 o
   1   8   2      265.31      304.00      7.64 o
   2   8   2     1206.97     1183.62     35.21 o
   3   8   2       44.65       53.22      4.59 o
   4   8   2        0.36        0.42      3.42 o
   5   8   2        4.86        4.55      5.02 o
   6   8   2        3.04        7.81      6.03 o
  -7   9   2       51.72       59.30      9.46 o
  -6   9   2       59.73       59.57     11.05 o
  -5   9   2      345.05      267.23     23.34 o
  -4   9   2      151.00      148.66     12.12 o
  -3   9   2      544.95      552.87     27.47 o
  -2   9   2      364.41      363.69     17.43 o
  -1   9   2      613.64      625.58     14.63 o
   0   9   2      326.82      348.85      8.19 o
   1   9   2      746.57      748.93     15.34 o
   2   9   2        9.05        9.86      2.76 o
   3   9   2       19.33       17.01      3.76 o
   4   9   2      133.24      108.55      7.40 o
   5   9   2       23.54       17.96      6.10 o
   6   9   2       82.40       77.92     11.84 o
  -7  10   2        5.85        3.61      6.01 o
  -6  10   2       56.53       50.47     11.72 o
  -5  10   2       16.31       27.25      8.06 o
  -4  10   2      251.74      256.07     14.08 o
  -3  10   2       33.23       27.30      6.26 o
  -2  10   2        5.82        8.37      2.33 o
  -1  10   2        8.87        8.27      1.96 o
   0  10   2      262.81      295.10      8.64 o
   1  10   2      245.06      254.90      6.92 o
   2  10   2      162.61      172.84      7.22 o
   3  10   2      267.04      250.70      8.99 o
   4  10   2       30.86       20.99      5.91 o
   5  10   2        5.21       12.01      4.29 o
   6  10   2        3.37       -4.32      7.22 o
  -7  11   2       88.47      111.28     13.66 o
  -6  11   2        0.06       -2.75      4.74 o
  -5  11   2      526.17      443.83     52.86 o
  -4  11   2      167.59      175.52     10.67 o
  -3  11   2        0.48        1.40      2.48 o
  -2  11   2      271.98      248.64     24.75 o
  -1  11   2     1896.18     2026.31     38.06 o
   0  11   2       53.82       61.01      3.18 o
   1  11   2      675.09      671.96     14.24 o
   2  11   2       10.13        9.91      3.67 o
   3  11   2      439.13      373.10     11.19 o
   4  11   2       72.00       64.80      6.10 o
   5  11   2       11.64       13.10      4.52 o
   6  11   2       49.18       46.73      8.45 o
  -7  12   2       49.77       51.25      9.02 o
  -6  12   2      148.07      129.99     18.03 o
  -5  12   2      212.73      186.62     14.81 o
  -4  12   2        6.89       11.08      4.02 o
  -3  12   2       60.83       54.44      6.94 o
  -2  12   2       45.22       50.62      7.69 o
  -1  12   2     1419.43     1499.01     26.09 o
   0  12   2      334.14      321.60      7.44 o
   1  12   2       91.38      111.09      5.75 o
   2  12   2       26.84       21.64      4.26 o
   3  12   2        5.51       16.66      3.59 o
   4  12   2       27.30       21.31      5.27 o
   5  12   2        0.60        0.15      3.89 o
   6  12   2        3.25        2.16     13.93 o
  -6  13   2        0.03       -4.65      4.72 o
  -5  13   2       11.55       12.09      5.02 o
  -4  13   2       26.91       21.42      5.01 o
  -3  13   2       47.99       45.51      5.59 o
  -2  13   2        3.80        3.92      2.91 o
  -1  13   2        0.02        2.46      1.87 o
   0  13   2      108.62      125.83      5.55 o
   1  13   2       11.99       11.03      3.16 o
   2  13   2      296.86      291.31     11.70 o
   3  13   2      213.88      169.86      7.48 o
   4  13   2        6.24        3.64      4.50 o
   5  13   2       18.09       20.98      4.99 o
  -6  14   2        1.05       -2.10      4.96 o
  -5  14   2      246.68      231.72     21.85 o
  -4  14   2        0.14       -2.70      3.46 o
  -3  14   2     3041.12     2981.13     90.79 o
  -2  14   2      221.34      227.79      9.43 o
  -1  14   2        9.84       13.02      2.30 o
   0  14   2      142.86      148.23      6.12 o
   1  14   2        7.09        8.68      3.21 o
   2  14   2     1651.76     1528.13     39.52 o
   3  14   2        6.81        1.38      3.71 o
   4  14   2        6.01        5.58      3.41 o
   5  14   2       75.32       85.30     11.26 o
  -6  15   2       12.01       16.32      6.34 o
  -5  15   2       96.41       80.60     19.77 o
  -4  15   2      223.26      203.33     12.04 o
  -3  15   2      648.94      684.39     20.17 o
  -2  15   2       26.23       15.52      3.76 o
  -1  15   2       74.28       86.57      4.07 o
   0  15   2      340.17      326.02      9.70 o
   1  15   2       64.00       56.49      4.74 o
   2  15   2      115.55      116.92      8.03 o
   3  15   2       24.20       16.96      4.75 o
   4  15   2       30.98       31.48      5.55 o
   5  15   2        1.76        2.25      4.16 o
  -6  16   2        2.80        9.39      6.52 o
  -5  16   2        0.38        1.42      4.39 o
  -4  16   2       22.54       19.94      5.46 o
  -3  16   2     1482.07     1524.74     39.89 o
  -2  16   2      118.44      128.69     10.93 o
  -1  16   2        0.03       -0.56      2.06 o
   0  16   2       17.72       26.99      2.83 o
   1  16   2       56.30       57.82      5.07 o
   2  16   2        7.96        2.13      4.38 o
   3  16   2       10.04        5.91      4.22 o
   4  16   2       24.00       21.70      5.29 o
   5  16   2       41.22       55.26      8.54 o
  -6  17   2       42.28       43.84     10.46 o
  -5  17   2        9.93        1.76      4.85 o
  -4  17   2        6.63        4.89      4.37 o
  -3  17   2      204.49      207.36     10.16 o
  -2  17   2     1545.76     1509.12     33.62 o
  -1  17   2       83.51       77.02      4.52 o
   0  17   2       14.68       15.14      3.15 o
   1  17   2     1178.57     1194.48     24.34 o
   2  17   2        0.66       -1.28      3.67 o
   3  17   2      245.41      224.46     12.04 o
   4  17   2        1.44       -1.43      4.23 o
   5  17   2        6.19        0.69      5.20 o
  -6  18   2       24.66       25.87     11.07 o
  -5  18   2       40.14       50.33     11.09 o
  -4  18   2      215.51      210.44     13.05 o
  -3  18   2       61.51       47.88      5.72 o
  -2  18   2       60.29       64.25      5.04 o
  -1  18   2      150.02      142.31      6.16 o
   0  18   2       10.65        6.61      2.99 o
   1  18   2      961.07      890.89     19.07 o
   2  18   2      113.46      120.35      8.27 o
   3  18   2        8.41        2.65      4.30 o
   4  18   2      387.83      358.35     16.11 o
   5  18   2       60.76       70.62     11.56 o
  -6  19   2       36.20       41.29      8.60 o
  -5  19   2       47.07       40.22      7.37 o
  -4  19   2        1.82        1.31      4.44 o
  -3  19   2        0.07       -2.65      5.35 o
  -2  19   2        2.39        4.84      3.06 o
  -1  19   2       11.50       13.71      2.97 o
   0  19   2      252.22      208.92      7.48 o
   1  19   2        0.18       -1.83      3.00 o
   2  19   2       27.41       41.42     29.12 o
   3  19   2       12.39       13.67      4.79 o
   4  19   2        4.87       13.21      5.03 o
   5  19   2        6.89        6.33      6.00 o
  -5  20   2        1.45        3.00      4.87 o
  -4  20   2        1.77        1.37      4.31 o
  -3  20   2      160.24      173.04     12.84 o
  -2  20   2        0.71        0.64      3.08 o
  -1  20   2        0.25        1.07      2.62 o
   0  20   2      220.67      195.77     10.73 o
   1  20   2       11.29       13.51      3.34 o
   2  20   2      153.44      164.05      9.50 o
   3  20   2       19.46        9.27     11.09 o
   4  20   2       16.64       17.59      5.26 o
  -5  21   2       27.62       30.69     12.21 o
  -4  21   2       10.02        8.29      5.09 o
  -3  21   2       63.80       65.44      5.80 o
  -2  21   2        6.45        5.02      3.48 o
  -1  21   2       48.38       40.71      4.52 o
   0  21   2      440.23      369.54     11.59 o
   1  21   2       37.50       37.86      4.75 o
   2  21   2        5.68        0.80      4.93 o
   3  21   2       36.55       30.34      5.87 o
   4  21   2        2.70       -3.48      4.23 o
  -5  22   2        0.19        2.65      6.54 o
  -4  22   2        9.01        8.20      5.39 o
  -3  22   2       12.16        7.58      3.72 o
  -2  22   2        5.25        9.91      3.62 o
  -1  22   2      130.85      125.52      6.83 o
   0  22   2      164.30      151.95      7.84 o
   1  22   2        2.56        7.24      3.22 o
   2  22   2       94.00      104.11     12.57 o
   3  22   2       55.90       53.45     12.33 o
   4  22   2        4.12        0.29      4.68 o
  -5  23   2        8.77        6.54      6.06 o
  -4  23   2      195.48      209.65     25.87 o
  -3  23   2        0.36        0.77      3.72 o
  -2  23   2       25.65       17.74      4.06 o
  -1  23   2        6.14       12.29      4.74 o
   0  23   2        8.10        6.61      3.78 o
   1  23   2        0.86        0.75      3.47 o
   2  23   2       17.98       17.04      4.42 o
   3  23   2       13.85        4.02      4.99 o
   4  23   2        2.46        5.65      7.70 o
  -4  24   2        9.75        8.26      4.60 o
  -3  24   2       33.47       40.68      5.49 o
  -2  24   2       18.26       25.71      6.05 o
  -1  24   2        3.93        0.46      4.72 o
   0  24   2        0.17       -2.97      3.43 o
   1  24   2        2.91       -0.16      3.64 o
   2  24   2       13.71       15.82      4.44 o
   3  24   2        0.74       -2.06      3.94 o
  -4  25   2       76.35       73.44      7.31 o
  -3  25   2        6.79        8.13      6.23 o
  -2  25   2       47.80       51.11      6.75 o
  -1  25   2       19.70       13.39      4.97 o
   0  25   2       30.50       39.14      4.91 o
   1  25   2        0.10        1.62      4.34 o
   2  25   2      154.18      165.49      9.27 o
   3  25   2        8.90        5.80      4.34 o
  -3  26   2        3.45        1.70      5.24 o
  -2  26   2      165.60      171.38     10.69 o
  -1  26   2        0.69        4.69      4.63 o
   0  26   2       84.49       74.66      6.19 o
   1  26   2       22.81       13.46      5.41 o
   2  26   2       60.12       71.28      8.06 o
  -3  27   2        1.32       -2.43      4.90 o
  -2  27   2        0.01        1.53      7.01 o
  -1  27   2        0.11       -3.73      4.52 o
   0  27   2        0.25        2.37      4.15 o
   1  27   2        2.64        0.92      4.69 o
   2  27   2        1.50        1.31      5.17 o
  -2  28   2        1.57        0.88      5.80 o
  -1  28   2        3.33       -3.34      4.65 o
   0  28   2        5.89       12.83      4.47 o
   1  28   2      125.24      125.59     11.07 o
  -1  29   2        4.26        6.07      5.06 o
   0  29   2        0.01        4.69      5.13 o
  -7   1   3        0.31        5.30      6.18 o
  -6   1   3        5.33        4.01      4.58 o
  -5   1   3     1891.99     2171.03     47.98 o
  -4   1   3      298.88      307.81      9.27 o
  -3   1   3       60.06       62.24      3.52 o
  -2   1   3     1799.21     1788.26     42.71 o
  -1   1   3    48682.49    46565.64   1988.54 o
   0   1   3      203.04      201.87      8.04 o
   1   1   3      122.26      130.12      6.68 o
   2   1   3      120.37      105.50      4.50 o
   3   1   3       76.33       87.80      4.70 o
   4   1   3       77.31       76.01      4.63 o
   5   1   3       19.09       14.64      4.85 o
   6   1   3       10.67       -0.32      6.46 o
  -7   2   3        4.26        7.46      4.83 o
  -6   2   3      330.28      351.69     13.85 o
  -5   2   3     1233.74     1357.78     31.44 o
  -4   2   3       35.65       35.62      3.43 o
  -3   2   3      252.67      250.67      7.26 o
  -2   2   3      363.95      362.89      9.95 o
  -1   2   3    10231.46     9975.76    301.26 o
   0   2   3     6280.53     6205.03    180.28 o
   1   2   3        4.32        1.53      1.88 o
   2   2   3      159.03      160.46     12.07 o
   3   2   3     2096.81     2055.87     36.15 o
   4   2   3       15.29       15.26      3.20 o
   5   2   3       92.80       93.12      8.03 o
   6   2   3        7.19        2.64     14.22 o
  -7   3   3      171.24      204.19     12.75 o
  -6   3   3       44.92       47.48      5.93 o
  -5   3   3       13.28        6.29      3.08 o
  -4   3   3      426.82      452.03     12.10 o
  -3   3   3      465.45      515.10     15.12 o
  -2   3   3     1283.15     1182.73     48.64 o
  -1   3   3       46.15       78.41     10.98 o
   0   3   3        5.62        5.98      1.80 o
   1   3   3     3575.03     3784.67     76.87 o
   2   3   3       86.50       81.30      3.84 o
   3   3   3      639.91      609.46     21.44 o
   4   3   3      306.38      286.59      8.30 o
   5   3   3       72.58       62.54      6.84 o
   6   3   3       87.78       71.79     15.24 o
  -7   4   3        0.02       -4.32      6.03 o
  -6   4   3        0.25        1.37      3.91 o
  -5   4   3      104.14      110.96      6.09 o
  -4   4   3       39.79       44.07      3.48 o
  -3   4   3     1931.50     2183.40     52.92 o
  -2   4   3      226.44      217.27     12.94 o
  -1   4   3      431.69      439.24     12.26 o
   0   4   3        0.29       -0.52      1.59 o
   1   4   3        0.02        0.46      1.81 o
   2   4   3      447.60      455.17     15.74 o
   3   4   3      394.18      388.62      9.68 o
   4   4   3       77.59       69.56      4.88 o
   5   4   3        0.08       -0.92      6.17 o
   6   4   3       10.53        3.98      6.04 o
  -7   5   3       83.66       82.05     16.90 o
  -6   5   3        1.26       -2.55      4.83 o
  -5   5   3      212.64      217.41     10.05 o
  -4   5   3        1.30        4.74      2.11 o
  -3   5   3       21.19       14.90      3.10 o
  -2   5   3      483.74      456.48     22.53 o
  -1   5   3     1408.59     1452.44     30.88 o
   0   5   3      195.85      198.02      7.12 o
   1   5   3       27.34       27.56      3.28 o
   2   5   3       72.32       88.40      4.68 o
   3   5   3      100.88       77.14      4.98 o
   4   5   3       16.86       17.61      3.91 o
   5   5   3       74.56       82.84     11.55 o
   6   5   3        3.41        7.71      6.49 o
  -7   6   3        0.28        1.70      5.29 o
  -6   6   3       28.79       31.78      9.81 o
  -5   6   3       11.46        8.32      3.73 o
  -4   6   3        5.25        7.24      2.52 o
  -3   6   3     1896.20     2170.63     89.42 o
  -2   6   3      240.78      229.76      9.72 o
  -1   6   3       59.27       58.47      3.20 o
   0   6   3      399.67      396.73     11.69 o
   1   6   3      971.10      964.97     18.74 o
   2   6   3      231.57      236.58      8.04 o
   3   6   3      134.23      129.99      6.26 o
   4   6   3        0.34        1.27      3.42 o
   5   6   3       36.35       40.81      5.98 o
   6   6   3       28.65       34.26      8.12 o
  -7   7   3        1.00        1.86      5.58 o
  -6   7   3       26.91       35.33      6.82 o
  -5   7   3       48.93       43.49      6.46 o
  -4   7   3      300.40      329.13     21.25 o
  -3   7   3       14.62       10.52      2.69 o
  -2   7   3        0.56        0.82      1.76 o
  -1   7   3      108.73      109.22      5.40 o
   0   7   3     2290.03     2357.68     58.10 o
   1   7   3     1239.01     1273.98     22.49 o
   2   7   3      109.21      123.47      6.64 o
   3   7   3        3.74        3.10      3.70 o
   4   7   3      105.79       88.95      6.12 o
   5   7   3       31.51       26.32      5.47 o
   6   7   3       12.59       16.79      6.96 o
  -7   8   3       24.74       28.26     10.15 o
  -6   8   3        8.60        5.74     10.38 o
  -5   8   3       29.47       21.39      5.10 o
  -4   8   3       20.22       12.83      5.50 o
  -3   8   3       25.45       21.15      3.19 o
  -2   8   3      264.99      281.19      9.29 o
  -1   8   3       39.13       45.67      4.14 o
   0   8   3      582.86      646.53     15.15 o
   1   8   3      127.25      138.84      5.50 o
   2   8   3      617.23      633.67     17.61 o
   3   8   3        7.52        4.36      4.85 o
   4   8   3        8.77        6.15      3.70 o
   5   8   3       88.31       97.34      9.68 o
   6   8   3       47.75       59.34      9.38 o
  -7   9   3       16.69       20.44      7.14 o
  -6   9   3        4.26        6.69      5.07 o
  -5   9   3        0.91        0.37      4.08 o
  -4   9   3       71.92       75.63      9.56 o
  -3   9   3       62.59       61.09      4.47 o
  -2   9   3      993.02      932.00     24.61 o
  -1   9   3       36.56       39.41      2.89 o
   0   9   3       24.08       30.73      2.89 o
   1   9   3       13.68       20.96      2.68 o
   2   9   3        9.36        4.88      4.29 o
   3   9   3       43.24       37.42      6.15 o
   4   9   3       53.45       44.85      5.10 o
   5   9   3        0.95        2.35      4.39 o
   6   9   3        7.24       10.84      6.81 o
  -7  10   3       23.46       27.02      7.11 o
  -6  10   3       20.04       10.84      5.31 o
  -5  10   3      121.63      102.39      9.30 o
  -4  10   3      170.07      145.34      9.40 o
  -3  10   3       52.19       46.89      3.93 o
  -2  10   3       30.15       27.47      3.88 o
  -1  10   3        1.93        3.28      1.95 o
   0  10   3      174.92      145.77      6.92 o
   1  10   3      671.46      669.32     17.62 o
   2  10   3        7.31        3.35      4.15 o
   3  10   3       19.36       16.90      3.64 o
   4  10   3       55.11       39.34      8.65 o
   5  10   3        0.79        0.01      4.21 o
  -7  11   3        0.00        3.58      5.78 o
  -6  11   3       45.94       41.17     15.70 o
  -5  11   3       44.56       39.00      6.60 o
  -4  11   3       14.01       19.86      4.64 o
  -3  11   3       92.67       90.10      7.38 o
  -2  11   3       42.05       51.64      4.28 o
  -1  11   3      262.75      268.50      7.14 o
   0  11   3      555.35      571.57     14.05 o
   1  11   3       23.97       29.90      3.21 o
   2  11   3        0.01       -5.23      7.22 o
   3  11   3        1.79       -2.15      2.96 o
   4  11   3        4.60        3.48      3.66 o
   5  11   3        5.08        7.13      4.74 o
  -7  12   3       54.95       61.17      9.64 o
  -6  12   3        8.43       14.01      5.69 o
  -5  12   3      121.67      116.83      9.98 o
  -4  12   3        8.48        9.22      4.08 o
  -3  12   3       24.13       23.28      5.89 o
  -2  12   3      126.93      129.04      9.03 o
  -1  12   3      293.63      313.59      8.12 o
   0  12   3       47.42       40.86      3.06 o
   1  12   3       69.80       76.12      5.32 o
   2  12   3      169.93      163.40      8.98 o
   3  12   3        0.14       -2.06      3.04 o
   4  12   3       56.67       52.14      5.33 o
   5  12   3       12.19       10.69      6.64 o
  -7  13   3        1.14        3.84      6.08 o
  -6  13   3       31.33       36.14     12.92 o
  -5  13   3       20.89       21.83      5.72 o
  -4  13   3      136.27      146.64      9.92 o
  -3  13   3       38.62       36.82      5.22 o
  -2  13   3      349.65      319.77     11.25 o
  -1  13   3     1069.11     1151.90     22.94 o
   0  13   3      114.76      111.40      4.89 o
   1  13   3      247.90      247.53      8.94 o
   2  13   3      670.15      609.46     18.75 o
   3  13   3       15.34       18.91      3.94 o
   4  13   3       67.97       72.63      9.99 o
   5  13   3       57.96       53.57      6.65 o
  -7  14   3       22.09       22.90     10.93 o
  -6  14   3       67.85       59.88     21.18 o
  -5  14   3       46.44       43.53      9.72 o
  -4  14   3      552.75      540.71     30.27 o
  -3  14   3     1180.15     1169.65     38.85 o
  -2  14   3      585.56      597.70     17.68 o
  -1  14   3      175.50      166.91      5.75 o
   0  14   3      315.41      331.44      9.07 o
   1  14   3      111.15      122.71      6.62 o
   2  14   3      307.92      282.35     11.61 o
   3  14   3        4.22       -1.60      3.72 o
   4  14   3       14.13       14.56      4.09 o
   5  14   3        3.46        1.66      4.48 o
  -6  15   3        5.71        2.04      5.22 o
  -5  15   3        0.45        0.49      4.16 o
  -4  15   3       36.19       43.84      6.91 o
  -3  15   3      830.87      824.80     29.24 o
  -2  15   3       54.27       55.49      4.97 o
  -1  15   3       16.00       15.06      2.64 o
   0  15   3        2.83        1.89      2.41 o
   1  15   3      903.90      894.81     21.25 o
   2  15   3       69.00       65.91      6.55 o
   3  15   3        2.62        3.14      3.92 o
   4  15   3       23.40       17.22      5.45 o
   5  15   3        0.03       -3.93      4.09 o
  -6  16   3       16.41       19.04      6.42 o
  -5  16   3        3.01        2.09      4.52 o
  -4  16   3       93.95       91.58      9.09 o
  -3  16   3      561.07      541.78     21.42 o
  -2  16   3      113.63      129.42      7.67 o
  -1  16   3       50.92       49.06      4.00 o
   0  16   3      261.19      275.80      8.88 o
   1  16   3     1102.37     1031.94     23.95 o
   2  16   3      141.05      128.59      8.38 o
   3  16   3        4.82        5.73      4.21 o
   4  16   3       14.40       14.30      5.19 o
   5  16   3       17.05       27.50      6.33 o
  -6  17   3        8.93        5.10      5.55 o
  -5  17   3       55.07       50.46      7.69 o
  -4  17   3       19.42       17.01      5.47 o
  -3  17   3       11.04        7.09      4.26 o
  -2  17   3       15.56       16.08      3.59 o
  -1  17   3       13.35       10.61      2.70 o
   0  17   3      304.27      305.44      9.23 o
   1  17   3      631.14      616.65     16.04 o
   2  17   3        0.09        4.20      3.93 o
   3  17   3        6.14        1.58      4.95 o
   4  17   3        8.22       14.89      5.25 o
   5  17   3      135.40      142.97     10.35 o
  -6  18   3        4.89        2.45      5.27 o
  -5  18   3        3.27        4.10      5.93 o
  -4  18   3       81.99       84.13     23.46 o
  -3  18   3      139.59      157.02      9.00 o
  -2  18   3       66.93       79.00      6.37 o
  -1  18   3        0.95        2.93      2.59 o
   0  18   3       14.63       14.89      3.25 o
   1  18   3        8.64        6.70      3.18 o
   2  18   3      193.38      167.10      9.66 o
   3  18   3      133.53      139.74      9.63 o
   4  18   3       33.30       42.07      6.63 o
  -6  19   3        5.38       -1.17      8.34 o
  -5  19   3      225.41      222.69     24.13 o
  -4  19   3       97.80      102.28     22.75 o
  -3  19   3        2.01        4.83      3.44 o
  -2  19   3        0.81        3.05      3.07 o
  -1  19   3      388.69      359.01     11.17 o
   0  19   3      163.39      171.08      7.04 o
   1  19   3       71.39       68.71      4.98 o
   2  19   3        1.09       -1.55      4.10 o
   3  19   3        0.63        3.28      4.15 o
   4  19   3        7.34        2.93      4.71 o
  -5  20   3       61.51       69.86     19.95 o
  -4  20   3      124.82      114.95     12.37 o
  -3  20   3      106.09      113.53      7.64 o
  -2  20   3        2.56       -3.10      2.96 o
  -1  20   3        0.55        2.76      3.39 o
   0  20   3       47.64       52.32      4.43 o
   1  20   3       10.51       16.41      3.64 o
   2  20   3       45.94       45.91      6.49 o
   3  20   3       24.56       29.31      5.82 o
   4  20   3       20.71       24.12      5.99 o
  -5  21   3       90.63      106.15     20.50 o
  -4  21   3        2.22        7.32      5.26 o
  -3  21   3       50.89       47.27      5.53 o
  -2  21   3       11.85        9.96      3.61 o
  -1  21   3       85.99       61.94      5.11 o
   0  21   3        2.74        1.57      3.66 o
   1  21   3      190.46      184.81      7.67 o
   2  21   3       60.98       79.54     11.53 o
   3  21   3      123.73      144.46     10.38 o
   4  21   3        0.12       -0.57      4.59 o
  -5  22   3       76.95       91.86     27.38 o
  -4  22   3       72.66       92.21     24.65 o
  -3  22   3        2.53        0.88      3.55 o
  -2  22   3        0.82       -1.47      3.10 o
  -1  22   3      130.03      133.16      8.79 o
   0  22   3        2.42       -0.20      3.59 o
   1  22   3       77.13       84.05      5.55 o
   2  22   3        2.06        0.70      3.69 o
   3  22   3      217.05      216.20     22.16 o
  -5  23   3       30.25       29.77      7.72 o
  -4  23   3        6.77        1.63      4.46 o
  -3  23   3        7.46       -0.45      3.85 o
  -2  23   3       45.77       34.71      5.82 o
  -1  23   3        3.97        8.46      5.23 o
   0  23   3       64.54       64.84      5.93 o
   1  23   3        0.41       -4.71      3.07 o
   2  23   3        0.99       -5.34      3.77 o
   3  23   3       75.41       92.55     10.48 o
  -4  24   3        1.18        0.19      4.25 o
  -3  24   3       68.79       84.28      6.99 o
  -2  24   3        4.96        1.14      4.43 o
  -1  24   3       22.88       24.19      5.36 o
   0  24   3       48.39       51.06      5.31 o
   1  24   3       10.75       12.10      4.31 o
   2  24   3        4.78       -1.13      4.13 o
   3  24   3       51.48       57.19      7.69 o
  -4  25   3        3.98        3.31      4.66 o
  -3  25   3        9.23       11.83      4.56 o
  -2  25   3        0.22       -7.94      4.21 o
  -1  25   3        1.98       -3.07      4.40 o
   0  25   3       53.98       49.49      5.30 o
   1  25   3        0.81       -2.31      4.47 o
   2  25   3        0.61       -3.00      4.04 o
  -3  26   3       25.58       22.71      6.27 o
  -2  26   3        3.27        4.91      5.18 o
  -1  26   3        2.29       -1.06      4.60 o
   0  26   3       18.60       17.91      4.50 o
   1  26   3        0.10       -4.41      4.51 o
   2  26   3        1.46       -3.51      4.90 o
  -3  27   3       36.34       17.33      6.28 o
  -2  27   3        0.00        1.35      5.61 o
  -1  27   3       51.38       47.29      6.86 o
   0  27   3       47.92       50.98      5.56 o
   1  27   3       82.28       75.01      7.83 o
  -2  28   3        0.64       -1.22      4.97 o
  -1  28   3       17.84       14.57      5.83 o
   0  28   3       43.35       39.58      6.56 o
   1  28   3       83.17       87.95      9.48 o
  -1  29   3       60.31       55.87      7.52 o
  -7   0   4       46.07       35.65     10.15 o
  -6   0   4     1775.54     1966.42     63.11 o
  -5   0   4       10.38        9.94      4.78 o
  -4   0   4       15.48       16.76      3.79 o
  -3   0   4     1310.14     1275.02     58.83 o
  -2   0   4      814.92      850.08     26.36 o
   0   0   4      604.63      615.34     16.12 o
   1   0   4      131.86      137.14      7.95 o
   2   0   4       54.95       57.36      6.25 o
   3   0   4     1203.17     1182.10     31.68 o
   4   0   4      189.57      211.19     10.64 o
   5   0   4       18.87        8.45     16.53 o
  -7   1   4        0.00       -2.78      4.12 o
  -6   1   4      177.03      203.05      8.83 o
  -5   1   4        3.05        3.22      2.84 o
  -4   1   4       28.76       27.02      3.07 o
  -3   1   4       25.70       39.79      4.48 o
  -2   1   4       38.31       36.75      2.26 o
   0   1   4      308.81      308.88      7.85 o
   1   1   4      505.87      488.70     10.10 o
   2   1   4      310.35      347.71      8.78 o
   3   1   4      301.49      301.15     12.66 o
   4   1   4       37.68       33.59      3.98 o
   5   1   4       27.48       31.41      6.85 o
  -7   2   4        0.04        0.59      4.46 o
  -6   2   4      288.39      332.44     11.39 o
  -5   2   4      289.35      331.34     10.61 o
  -4   2   4      766.49      836.87     19.78 o
  -3   2   4       21.14       28.88      3.92 o
  -2   2   4        1.64       -1.51      1.47 o
  -1   2   4      532.18      578.02     29.28 o
   0   2   4      275.50      230.58      6.31 o
   1   2   4      535.01      603.85     11.98 o
   2   2   4      150.14      156.79      5.94 o
   3   2   4      540.70      519.65     12.09 o
   4   2   4       91.15       93.49      5.49 o
   5   2   4       76.30       77.61      6.03 o
  -7   3   4       23.68       26.00      5.68 o
  -6   3   4       24.75       20.75      4.89 o
  -5   3   4      419.73      461.27     13.19 o
  -4   3   4        0.01        3.22      2.22 o
  -3   3   4      706.43      732.92     19.94 o
  -2   3   4      161.98      189.87      7.97 o
  -1   3   4        1.55        5.42      2.04 o
   0   3   4     1592.59     1669.44     34.56 o
   1   3   4      423.73      483.20     14.41 o
   2   3   4        6.12        0.97      2.54 o
   3   3   4        6.22        2.43      3.12 o
   4   3   4       20.38       17.49      3.57 o
   5   3   4      324.60      329.88     13.11 o
  -7   4   4       37.77       29.53      6.00 o
  -6   4   4        0.11       -2.22      3.72 o
  -5   4   4        8.09       12.33      3.17 o
  -4   4   4       44.81       52.38      3.82 o
  -3   4   4     1125.44     1130.73     35.52 o
  -2   4   4     2193.35     2098.41     62.45 o
  -1   4   4      746.25      702.44     18.88 o
   0   4   4      108.73       95.20      4.48 o
   1   4   4      781.12      881.75     22.71 o
   2   4   4       56.64       57.67      4.43 o
   3   4   4       61.54       70.50      4.61 o
   4   4   4        6.51        6.10      3.39 o
   5   4   4       14.22        8.03      4.68 o
  -7   5   4        4.87        8.36      5.89 o
  -6   5   4       78.65       78.64      7.25 o
  -5   5   4       63.43       69.46      6.90 o
  -4   5   4       58.77       77.46      4.65 o
  -3   5   4      823.08      851.24     27.34 o
  -2   5   4      280.03      304.27     12.57 o
  -1   5   4      955.93      928.93     23.17 o
   0   5   4      332.47      323.48      9.20 o
   1   5   4      361.78      378.17     12.13 o
   2   5   4       13.50        8.88      3.34 o
   3   5   4      405.34      391.87     12.02 o
   4   5   4        0.58        1.22      4.38 o
   5   5   4       21.36       30.50      7.08 o
  -7   6   4       71.96       83.87     10.10 o
  -6   6   4       29.06       31.47      6.53 o
  -5   6   4      215.34      259.67     13.43 o
  -4   6   4      182.22      213.01      8.70 o
  -3   6   4     1399.01     1487.18     45.54 o
  -2   6   4      591.87      552.85     19.81 o
  -1   6   4      271.02      286.08      9.27 o
   0   6   4      162.88      148.85      6.70 o
   1   6   4      305.00      346.24     13.68 o
   2   6   4        6.31        5.48      3.20 o
   3   6   4       12.02        8.45      3.59 o
   4   6   4      503.43      483.26     14.23 o
   5   6   4       71.64       73.25      7.72 o
  -7   7   4       44.59       54.65      8.92 o
  -6   7   4       21.91       26.07      6.22 o
  -5   7   4      146.65      160.72     10.68 o
  -4   7   4       62.46       66.00      5.80 o
  -3   7   4       22.07       24.05      3.67 o
  -2   7   4       39.18       50.15      3.76 o
  -1   7   4      628.45      661.34     34.34 o
   0   7   4      596.97      644.97     15.36 o
   1   7   4      424.20      431.03     17.52 o
   2   7   4       39.12       49.70      6.63 o
   3   7   4        6.43        5.67      3.57 o
   4   7   4       68.84       63.46      5.95 o
   5   7   4       67.84       79.33      7.11 o
  -7   8   4        1.58        7.87      5.69 o
  -6   8   4       26.16       27.77      8.69 o
  -5   8   4        1.72        1.43      3.49 o
  -4   8   4      330.21      339.79     16.36 o
  -3   8   4       88.91       95.56     14.73 o
  -2   8   4      846.86      814.49     21.92 o
  -1   8   4     1312.36     1350.63     29.51 o
   0   8   4       42.16       48.69      3.94 o
   1   8   4        0.06       -1.11      2.38 o
   2   8   4      318.44      288.84      9.97 o
   3   8   4      562.20      484.89     13.74 o
   4   8   4        4.83        5.96      3.82 o
   5   8   4      244.58      242.58     16.42 o
  -7   9   4       44.81       65.55     14.03 o
  -6   9   4      137.63      105.40     13.58 o
  -5   9   4        0.09       -0.50      3.69 o
  -4   9   4       23.10       31.49      7.30 o
  -3   9   4      223.60      215.36      8.53 o
  -2   9   4      155.14      153.77      6.99 o
  -1   9   4      922.15     1059.54     23.80 o
   0   9   4      665.72      694.36     18.90 o
   1   9   4      114.64      140.64      7.59 o
   2   9   4        7.81        7.09      3.35 o
   3   9   4      257.91      216.72      8.81 o
   4   9   4        0.00        4.38      3.76 o
   5   9   4      141.47      146.86     10.44 o
  -7  10   4        7.97        3.99      5.79 o
  -6  10   4        2.67        0.52      4.74 o
  -5  10   4      249.34      261.07     13.96 o
  -4  10   4       34.08       33.88      5.27 o
  -3  10   4        9.54        9.61      2.99 o
  -2  10   4       29.98       24.08      3.48 o
  -1  10   4       18.73       19.68      2.70 o
   0  10   4        6.55        9.96      2.66 o
   1  10   4       32.06       32.86      4.39 o
   2  10   4       39.23       35.15      4.39 o
   3  10   4        4.72       -0.26      3.41 o
   4  10   4       35.01       37.74      5.02 o
   5  10   4       96.70      124.48      8.23 o
  -7  11   4        9.76       12.17      6.31 o
  -6  11   4        0.00        4.56      4.79 o
  -5  11   4      188.87      184.26     11.92 o
  -4  11   4        9.66        8.23      3.87 o
  -3  11   4       33.01       36.91      4.39 o
  -2  11   4      686.44      688.07     16.78 o
  -1  11   4     3312.40     3615.97     66.99 o
   0  11   4       94.75      107.69      5.58 o
   1  11   4      187.62      201.49      9.41 o
   2  11   4       71.00       61.14      8.91 o
   3  11   4       82.73       98.78      6.47 o
   4  11   4      104.12      108.72      8.01 o
   5  11   4       46.78       59.10      6.39 o
  -7  12   4        4.48        1.71      5.82 o
  -6  12   4       56.55       63.89      8.64 o
  -5  12   4       18.85       13.72      5.03 o
  -4  12   4       11.77        9.64      5.67 o
  -3  12   4        6.16       12.02      4.04 o
  -2  12   4       23.73       25.83      4.28 o
  -1  12   4       63.69       69.42      3.80 o
   0  12   4      253.36      294.87      8.52 o
   1  12   4      143.73      145.10      7.27 o
   2  12   4       56.83       53.65      5.85 o
   3  12   4      581.17      488.56     15.97 o
   4  12   4      165.89      157.25      8.14 o
   5  12   4      142.12      151.56      9.81 o
  -7  13   4        1.59       11.56     11.95 o
  -6  13   4       67.03       65.80     11.25 o
  -5  13   4        0.10       -4.24      3.80 o
  -4  13   4       16.95       20.24      4.95 o
  -3  13   4      149.56      163.75     10.14 o
  -2  13   4        1.91       -1.54      2.43 o
  -1  13   4      143.09      153.89      9.94 o
   0  13   4       23.27       23.66      3.20 o
   1  13   4      834.38      881.70     21.05 o
   2  13   4      220.37      216.18     10.35 o
   3  13   4       37.80       36.61      5.69 o
   4  13   4       11.57       14.44      4.33 o
   5  13   4      115.67      122.82      8.24 o
  -7  14   4        0.44        8.94      6.39 o
  -6  14   4        0.20       -1.47      4.66 o
  -5  14   4        4.10        1.13      6.49 o
  -4  14   4      308.66      305.01     18.02 o
  -3  14   4      696.28      752.67     27.06 o
  -2  14   4       48.75       49.38      4.22 o
  -1  14   4      298.84      339.31      9.16 o
   0  14   4        0.74        1.90      2.65 o
   1  14   4     1803.02     1776.87     38.61 o
   2  14   4       10.62        8.52      4.84 o
   3  14   4      548.04      467.75     16.42 o
   4  14   4        6.54        5.84      4.96 o
   5  14   4        7.36       10.09      7.31 o
  -6  15   4       97.44      101.34     12.93 o
  -5  15   4        4.32        3.09      4.52 o
  -4  15   4       50.99       54.17      7.32 o
  -3  15   4      244.36      236.54     12.51 o
  -2  15   4      119.76      126.30      7.25 o
  -1  15   4       89.19      101.84      5.26 o
   0  15   4        4.48        9.82      3.25 o
   1  15   4      178.95      182.52     12.33 o
   2  15   4        8.25        6.26      3.97 o
   3  15   4        9.97        9.94      4.62 o
   4  15   4       38.86       32.89      6.35 o
  -6  16   4       22.33       13.18     12.95 o
  -5  16   4       56.28       57.00     16.51 o
  -4  16   4       51.25       44.55      7.12 o
  -3  16   4      466.68      489.97     19.98 o
  -2  16   4       29.36       31.32      4.44 o
  -1  16   4      188.06      197.01      6.66 o
   0  16   4       17.51       15.99      3.54 o
   1  16   4     1091.92     1094.87     25.36 o
   2  16   4      137.85      123.86      8.54 o
   3  16   4       10.64        4.85      4.42 o
   4  16   4        2.09        1.06      4.70 o
  -6  17   4        1.03       -0.46      5.17 o
  -5  17   4       59.98       54.73      7.88 o
  -4  17   4      259.68      266.81     14.59 o
  -3  17   4      367.19      393.42     14.17 o
  -2  17   4       31.00       36.22      4.31 o
  -1  17   4       56.98       59.11      3.90 o
   0  17   4      383.38      368.94     10.23 o
   1  17   4      570.86      584.95     15.60 o
   2  17   4       26.96       30.45      6.27 o
   3  17   4        0.89       -1.71      4.22 o
   4  17   4        3.58        2.79      4.89 o
  -6  18   4       29.08       20.27      7.11 o
  -5  18   4       92.05       95.58     24.59 o
  -4  18   4        0.36       -4.25      4.08 o
  -3  18   4       45.79       41.46      5.42 o
  -2  18   4      277.61      300.54     10.31 o
  -1  18   4       23.84       27.24      3.15 o
   0  18   4      191.15      210.01      7.82 o
   1  18   4       12.58       13.78      3.59 o
   2  18   4       31.67       29.02      5.56 o
   3  18   4       54.84       65.38      7.58 o
   4  18   4       28.26       30.05      6.40 o
  -6  19   4       41.34       40.42     11.47 o
  -5  19   4       81.35       56.52     19.67 o
  -4  19   4        6.70        1.98      4.59 o
  -3  19   4        5.70        6.27      4.11 o
  -2  19   4       20.80       17.98      3.96 o
  -1  19   4       49.46       45.44      4.59 o
   0  19   4       14.29        5.42      3.73 o
   1  19   4       75.34       77.70      5.36 o
   2  19   4        7.77        6.70      5.50 o
   3  19   4       27.57       29.76      6.12 o
   4  19   4       86.16      113.12      9.61 o
  -6  20   4       45.42       53.66     12.76 o
  -5  20   4       62.79       67.01     11.63 o
  -4  20   4       48.26       55.36     30.36 o
  -3  20   4       24.76       23.98      4.52 o
  -2  20   4      121.64      127.75      7.20 o
  -1  20   4       14.04       13.31      3.87 o
   0  20   4       78.07       74.45      5.14 o
   1  20   4       21.41       22.25      3.98 o
   2  20   4        4.98       -1.82      4.31 o
   3  20   4        3.95       -2.58      4.41 o
   4  20   4        5.94       24.47     12.42 o
  -5  21   4        5.12        2.79      5.34 o
  -4  21   4       15.40       10.13      4.63 o
  -3  21   4       33.76       35.68      6.40 o
  -2  21   4       80.06       78.78      9.21 o
  -1  21   4      122.84      121.12      8.28 o
   0  21   4       47.72       43.26      4.44 o
   1  21   4        0.01       -1.02      3.16 o
   2  21   4        3.74        0.63      4.49 o
   3  21   4        6.71       15.03      5.50 o
  -5  22   4        4.65       14.83      6.32 o
  -4  22   4        0.01       -1.91      3.94 o
  -3  22   4       34.34       40.28      5.65 o
  -2  22   4      140.76      115.27      8.51 o
  -1  22   4       26.09       16.46      4.98 o
   0  22   4       33.83       29.18      4.68 o
   1  22   4        6.67        4.44      3.44 o
   2  22   4       85.29       89.49      7.78 o
   3  22   4        7.14        1.20      4.94 o
  -5  23   4        5.51        9.86      6.05 o
  -4  23   4        0.22       -0.65      4.24 o
  -3  23   4        3.53       -1.80      4.15 o
  -2  23   4      199.45      198.98     10.90 o
  -1  23   4       25.30       19.66      5.13 o
   0  23   4        0.01        3.01      3.80 o
   1  23   4        0.30       -2.96      3.42 o
   2  23   4      287.41      287.04     27.75 o
   3  23   4        4.90        0.54      4.80 o
  -4  24   4        0.65       -2.96      4.05 o
  -3  24   4       20.01       20.70      4.99 o
  -2  24   4        0.64       -7.56      4.19 o
  -1  24   4        0.89       -2.52      4.40 o
   0  24   4       43.50       48.40      5.50 o
   1  24   4        6.17        1.31      5.25 o
   2  24   4        0.71       -3.24      5.01 o
  -4  25   4       45.11       53.21      9.50 o
  -3  25   4       63.70       61.90      7.76 o
  -2  25   4      105.08      111.22      9.06 o
  -1  25   4        1.32        1.14      4.74 o
   0  25   4       14.15       20.82      5.33 o
   1  25   4        4.82       -0.85      4.60 o
   2  25   4       22.85       16.11      5.03 o
  -3  26   4       19.94       15.09      7.94 o
  -2  26   4       34.66       34.18      7.86 o
  -1  26   4        4.76       -6.11      4.60 o
   0  26   4       55.54       50.97      6.98 o
   1  26   4        0.27       -3.51      4.70 o
  -3  27   4        1.82       -0.59      7.25 o
  -2  27   4        8.87        2.14      5.26 o
  -1  27   4       18.88       22.47      6.10 o
   0  27   4      116.82      132.62     14.18 o
   1  27   4      101.77       97.75      8.62 o
  -2  28   4        7.54        1.24      5.27 o
  -1  28   4       72.90       91.98      9.58 o
   0  28   4        0.55       -2.16      4.91 o
  -8   1   5       62.18       48.69      9.94 o
  -7   1   5       31.98       32.93      5.71 o
  -6   1   5      630.26      701.71     18.85 o
  -5   1   5       78.38       89.07      5.62 o
  -4   1   5        1.40       -0.89      2.37 o
  -3   1   5      131.87      125.39      6.12 o
  -2   1   5       45.24       48.77      5.55 o
   0   1   5       27.11       21.33      2.32 o
   1   1   5       55.84       47.78      4.42 o
   2   1   5       23.54       20.27      3.44 o
   3   1   5      659.15      670.98     18.62 o
   4   1   5        6.82        4.90      3.58 o
   5   1   5      142.27      156.59     13.83 o
  -8   2   5        6.03        6.90     11.40 o
  -7   2   5       21.70       26.32      5.49 o
  -6   2   5      184.72      208.84      8.93 o
  -5   2   5       63.36       64.56      5.02 o
  -4   2   5       34.81       44.16      4.31 o
  -3   2   5      127.25      125.76      7.25 o
  -2   2   5        4.14        5.99      1.68 o
  -1   2   5       24.45       18.59      4.44 o
   0   2   5      372.70      372.27      8.81 o
   1   2   5      306.64      339.69     13.09 o
   2   2   5       93.79       97.99      5.25 o
   3   2   5     1486.65     1594.69     29.64 o
   4   2   5       17.53        8.61      5.03 o
   5   2   5       46.03       58.75      7.15 o
  -8   3   5       18.15        8.10      7.46 o
  -7   3   5       20.09        9.62      6.26 o
  -6   3   5       27.86       23.19      5.39 o
  -5   3   5       56.71       54.79      4.67 o
  -4   3   5      476.96      528.80     13.71 o
  -3   3   5       48.85       59.82      6.00 o
  -2   3   5        7.88        5.66      1.93 o
  -1   3   5      362.92      369.53     11.51 o
   0   3   5       22.90       20.80      2.34 o
   1   3   5        6.47       12.93      3.64 o
   2   3   5       71.49       81.57      5.38 o
   3   3   5      368.39      365.48     10.08 o
   4   3   5       14.82       15.84      4.33 o
   5   3   5      101.33      119.63     13.26 o
  -7   4   5       32.04       40.88      6.27 o
  -6   4   5       46.38       46.05      5.91 o
  -5   4   5       24.67       31.62      4.07 o
  -4   4   5       39.90       39.23      4.81 o
  -3   4   5        4.55        6.37      4.66 o
  -2   4   5       70.58       79.29      5.77 o
  -1   4   5       65.93       65.13      4.25 o
   0   4   5      280.36      273.81      8.96 o
   1   4   5     1527.25     1655.01     43.46 o
   2   4   5        7.88       14.95      4.59 o
   3   4   5      464.18      480.10     13.03 o
   4   4   5       16.94       10.59      6.22 o
   5   4   5        0.00       -2.38      7.43 o
  -7   5   5       14.82       16.30      6.10 o
  -6   5   5        1.58       -1.09      3.88 o
  -5   5   5       10.49        9.02      3.50 o
  -4   5   5      607.63      660.87     19.22 o
  -3   5   5       92.95       92.69      8.64 o
  -2   5   5       19.45       14.61      2.45 o
  -1   5   5       34.59       33.02      3.45 o
   0   5   5      286.85      276.24      8.46 o
   1   5   5       35.86       51.13      5.71 o
   2   5   5      172.71      175.22      7.52 o
   3   5   5      134.36      129.17      6.94 o
   4   5   5       12.26       12.77      4.38 o
   5   5   5        3.19        6.94      4.98 o
  -7   6   5       14.12       19.13      8.45 o
  -6   6   5       17.52       14.07      5.52 o
  -5   6   5        9.29        4.95      3.23 o
  -4   6   5        8.68        5.49      2.78 o
  -3   6   5        5.53        6.56      2.80 o
  -2   6   5      249.18      254.37      8.89 o
  -1   6   5      210.43      199.40      9.42 o
   0   6   5      123.39      112.89      5.29 o
   1   6   5      275.19      318.99     14.62 o
   2   6   5        3.48        6.18      3.43 o
   3   6   5        0.15        1.02      3.65 o
   4   6   5        0.13        6.74      4.45 o
   5   6   5        7.54       11.74      7.12 o
  -7   7   5        0.96        5.21      5.43 o
  -6   7   5       27.17       20.32     10.11 o
  -5   7   5       22.42       19.77      4.91 o
  -4   7   5       40.50       32.80      4.62 o
  -3   7   5       26.61       22.64      3.94 o
  -2   7   5       30.63       36.57      3.21 o
  -1   7   5      238.14      232.00      8.95 o
   0   7   5      787.30      804.69     19.04 o
   1   7   5        6.22        0.36      3.08 o
   2   7   5        6.90        2.60      3.30 o
   3   7   5       14.77       22.35      4.49 o
   4   7   5       74.91       75.59      6.54 o
   5   7   5        3.32       10.98      7.71 o
  -7   8   5       65.08       71.19      9.34 o
  -6   8   5       91.16       92.23     15.67 o
  -5   8   5        7.35        5.09      4.10 o
  -4   8   5        1.83       -3.48      3.02 o
  -3   8   5       33.98       30.93      4.57 o
  -2   8   5        0.48        0.42      2.02 o
  -1   8   5      118.61      130.24      9.02 o
   0   8   5      175.90      177.28      7.06 o
   1   8   5       40.26       38.33      5.35 o
   2   8   5       28.45       29.07      4.09 o
   3   8   5      220.74      210.11      8.98 o
   4   8   5        0.66        5.96      4.92 o
   5   8   5       56.28       64.60      7.23 o
  -7   9   5       75.72       65.85      8.96 o
  -6   9   5        1.79        1.19      4.53 o
  -5   9   5        2.96        1.21      3.72 o
  -4   9   5        0.38        1.18      2.72 o
  -3   9   5       91.68       82.89      6.88 o
  -2   9   5       38.05       47.28      3.61 o
  -1   9   5        8.47        7.28      2.31 o
   0   9   5       93.59       91.95      5.31 o
   1   9   5       29.54       27.94      4.97 o
   2   9   5      224.43      226.12      8.83 o
   3   9   5       24.63       21.32      4.56 o
   4   9   5       20.76       38.00      5.51 o
   5   9   5        0.42       14.61      7.18 o
  -7  10   5       17.04       12.91      7.78 o
  -6  10   5      502.26      513.05     22.35 o
  -5  10   5      133.92      141.59     10.13 o
  -4  10   5      150.56      150.01      9.62 o
  -3  10   5       33.60       29.78      4.02 o
  -2  10   5      411.27      447.71     12.18 o
  -1  10   5      120.78      127.03      6.06 o
   0  10   5       51.42       53.64      4.32 o
   1  10   5       92.23      105.50      5.81 o
   2  10   5       45.52       57.40      5.69 o
   3  10   5       88.42       81.86      6.37 o
   4  10   5        6.26       11.00      4.54 o
   5  10   5        4.26        6.49      6.02 o
  -7  11   5        8.53        9.55      6.18 o
  -6  11   5       13.83       18.55      5.97 o
  -5  11   5       88.60       98.49      9.72 o
  -4  11   5       34.02       36.05      5.54 o
  -3  11   5      107.86      109.35      6.65 o
  -2  11   5      428.08      490.28     13.26 o
  -1  11   5       53.96       67.87      4.19 o
   0  11   5       83.93       93.08      5.53 o
   1  11   5       22.09       21.25      4.12 o
   2  11   5       43.24       38.63      5.51 o
   3  11   5        7.32        6.75      3.95 o
   4  11   5        0.08        4.69      5.11 o
   5  11   5       17.78       34.00      6.43 o
  -7  12   5        3.68        3.91      5.39 o
  -6  12   5      181.37      160.70     11.98 o
  -5  12   5       28.40       25.41      5.71 o
  -4  12   5      151.94      177.76     10.65 o
  -3  12   5        0.32       -1.23      2.89 o
  -2  12   5       33.88       43.48      4.04 o
  -1  12   5        5.43        4.73      2.83 o
   0  12   5      108.48      128.78      6.76 o
   1  12   5      236.57      244.36      9.55 o
   2  12   5      617.24      610.50     19.33 o
   3  12   5       58.53       56.64      5.62 o
   4  12   5       30.42       27.38      5.32 o
  -7  13   5        7.71        3.94      5.70 o
  -6  13   5       92.60      104.70     22.21 o
  -5  13   5       26.09       25.99      5.96 o
  -4  13   5      232.32      249.54     13.09 o
  -3  13   5      507.01      518.66     19.96 o
  -2  13   5      371.88      427.41     12.44 o
  -1  13   5      330.77      332.96      9.13 o
   0  13   5       77.31       82.87      5.00 o
   1  13   5      392.46      415.61     12.44 o
   2  13   5       45.04       42.35      5.91 o
   3  13   5        1.66        0.47      4.22 o
   4  13   5       28.55       37.09      5.55 o
  -7  14   5        3.97        6.34      6.21 o
  -6  14   5      102.81       82.84     19.77 o
  -5  14   5       60.63       65.26      9.54 o
  -4  14   5        2.21       -0.68      3.94 o
  -3  14   5       10.07       14.76      4.27 o
  -2  14   5      225.06      253.30      9.31 o
  -1  14   5        0.95        4.20      2.84 o
   0  14   5        1.86        2.47      2.64 o
   1  14   5      547.15      571.05     15.35 o
   2  14   5       98.03       87.64     12.57 o
   3  14   5       38.88       42.65      6.24 o
   4  14   5        0.51        2.11      5.11 o
  -7  15   5        7.48       13.61      9.69 o
  -6  15   5        8.49        8.43      5.64 o
  -5  15   5       16.52       12.13      5.49 o
  -4  15   5     1070.91     1087.34     37.87 o
  -3  15   5      309.05      346.95     12.70 o
  -2  15   5        3.37        6.15      3.27 o
  -1  15   5        1.62        1.59      3.43 o
   0  15   5       34.94       33.77      3.95 o
   1  15   5      263.25      256.63      9.75 o
   2  15   5        2.10       -2.44      4.04 o
   3  15   5       20.39       17.60      5.31 o
   4  15   5        4.48        2.09      5.25 o
  -6  16   5       14.63       11.67      6.09 o
  -5  16   5      108.14      108.36     25.60 o
  -4  16   5      997.11     1053.51     59.06 o
  -3  16   5      720.74      751.89     22.15 o
  -2  16   5      303.18      312.94     11.78 o
  -1  16   5       51.32       55.17      4.07 o
   0  16   5      178.46      188.86      7.53 o
   1  16   5      129.54      127.19      7.41 o
   2  16   5       29.66       42.07      6.40 o
   3  16   5       44.98       62.07      7.17 o
   4  16   5        6.01        0.73      5.06 o
  -6  17   5       38.32       32.55      7.47 o
  -5  17   5        4.85        3.03      4.93 o
  -4  17   5      672.24      697.01     40.14 o
  -3  17   5      147.37      153.66      8.85 o
  -2  17   5       13.63       10.06      3.57 o
  -1  17   5       36.02       32.57      3.42 o
   0  17   5      508.11      529.57     13.84 o
   1  17   5      126.15      136.05      7.70 o
   2  17   5       43.89       38.94      7.70 o
   3  17   5      296.41      284.05     19.05 o
   4  17   5       58.55       80.08      9.22 o
  -6  18   5       21.78       19.44      6.75 o
  -5  18   5        9.08       10.77      5.57 o
  -4  18   5      211.16      208.30     13.05 o
  -3  18   5      143.54      125.68      8.09 o
  -2  18   5       39.11       38.72      4.89 o
  -1  18   5       49.10       55.28      5.22 o
   0  18   5      253.45      298.65      9.48 o
   1  18   5        7.24        1.80      3.45 o
   2  18   5       80.77       83.16      8.15 o
   3  18   5        2.46        4.59      4.83 o
  -6  19   5        0.03        6.20      6.05 o
  -5  19   5       31.76       24.37      6.82 o
  -4  19   5        0.65       -1.26      3.87 o
  -3  19   5      136.28      136.48      8.55 o
  -2  19   5       60.36       70.13      6.25 o
  -1  19   5      351.83      360.74     12.06 o
   0  19   5      592.98      584.84     14.32 o
   1  19   5      198.78      199.00      8.09 o
   2  19   5       46.26       42.63      6.63 o
   3  19   5       90.34       91.17      9.03 o
  -6  20   5       59.56       63.96     14.84 o
  -5  20   5       15.71       14.37      6.46 o
  -4  20   5       21.57       15.41      4.99 o
  -3  20   5       10.03       10.46      3.86 o
  -2  20   5       12.18       10.70      4.36 o
  -1  20   5      558.91      526.93     17.33 o
   0  20   5        0.95       -0.91      3.29 o
   1  20   5        4.76        5.26      3.66 o
   2  20   5       32.47       28.47      7.28 o
   3  20   5        1.10        6.48      8.84 o
  -5  21   5       46.83       53.88     14.73 o
  -4  21   5        1.65       -4.46      4.77 o
  -3  21   5       63.91       73.67      7.27 o
  -2  21   5       36.68       24.64      5.44 o
  -1  21   5       15.37        3.47      4.62 o
   0  21   5        2.43       -0.12      4.69 o
   1  21   5       15.09       17.66      4.17 o
   2  21   5      109.48      107.30     13.42 o
   3  21   5        5.36        6.47      7.70 o
  -5  22   5       60.03       61.22     20.54 o
  -4  22   5       34.86       25.09      5.54 o
  -3  22   5        2.68        1.09      3.81 o
  -2  22   5        8.99       10.33      5.16 o
  -1  22   5        1.43       -0.12      4.54 o
   0  22   5        9.65        5.30      3.66 o
   1  22   5       30.53       39.28      5.77 o
   2  22   5        9.07        7.50      6.65 o
  -5  23   5        8.54        9.12      5.22 o
  -4  23   5        7.37       -2.41     10.87 o
  -3  23   5        0.00       -7.17      3.58 o
  -2  23   5       33.53       30.76      6.15 o
  -1  23   5       40.09       33.19      5.98 o
   0  23   5        5.10        2.57      4.12 o
   1  23   5       95.11      109.47      9.70 o
   2  23   5        4.77        5.72      4.55 o
  -4  24   5        1.56        1.91      4.68 o
  -3  24   5      111.05      109.12     16.12 o
  -2  24   5       83.99       71.09      8.70 o
  -1  24   5        6.23        0.67      4.96 o
   0  24   5        1.59        0.50      4.20 o
   1  24   5       18.43       24.29      5.27 o
   2  24   5       29.39       28.01      5.72 o
  -4  25   5        3.08        1.12      4.36 o
  -3  25   5       93.32      106.98      9.55 o
  -2  25   5        0.27       -5.76      4.78 o
  -1  25   5       29.66       26.66      6.18 o
   0  25   5        0.44       -4.83      4.88 o
   1  25   5       28.63       33.60      6.72 o
  -3  26   5        0.30        0.76      5.58 o
  -2  26   5        5.23       -2.69      5.23 o
  -1  26   5        5.00        2.13      5.30 o
   0  26   5        3.38        4.25      5.36 o
   1  26   5      132.03      147.12     10.34 o
  -2  27   5        4.24       -0.36      5.52 o
  -1  27   5        2.28       -1.75      5.03 o
   0  27   5       91.12       95.00      8.73 o
  -8   0   6        3.38       -3.30      9.92 o
  -7   0   6       38.84       35.49      7.48 o
  -6   0   6     2848.26     3244.24     99.74 o
  -5   0   6       62.28       67.76      7.04 o
  -4   0   6        0.05        0.95      3.77 o
  -3   0   6      224.16      230.30     10.10 o
  -2   0   6    10626.73    11011.43    473.39 o
   0   0   6      375.64      406.90     16.66 o
   1   0   6      304.39      328.01     15.68 o
   2   0   6      139.00      150.18      9.56 o
   3   0   6      113.06      119.95      8.89 o
   4   0   6       58.88       70.65     11.51 o
   5   0   6       10.16        3.77     24.93 o
  -8   1   6        4.31        1.99      6.96 o
  -7   1   6      156.74      181.56     10.42 o
  -6   1   6       64.97       84.24      6.25 o
  -5   1   6       82.60       80.94      5.50 o
  -4   1   6      743.50      770.10     18.63 o
  -3   1   6      277.75      275.09      8.76 o
  -2   1   6     3748.78     3768.74    166.13 o
  -1   1   6     1417.27     1450.21     68.34 o
   0   1   6      283.18      285.93      8.72 o
   1   1   6      401.10      434.78     16.20 o
   2   1   6       43.87       48.01      4.41 o
   3   1   6       29.01       28.11      4.17 o
   4   1   6       97.79       97.58      6.40 o
   5   1   6       27.41       25.44     14.38 o
  -8   2   6        1.83      -13.64      9.96 o
  -7   2   6       36.62       29.42      5.87 o
  -6   2   6      432.19      480.16     14.45 o
  -5   2   6       58.98       59.54      4.83 o
  -4   2   6       22.71       17.28      3.26 o
  -3   2   6       90.90       98.41      5.64 o
  -2   2   6     2173.20     2467.39    110.92 o
  -1   2   6       39.36       26.14      7.95 o
   0   2   6       67.83       71.22      4.16 o
   1   2   6       47.73       37.88      5.38 o
   2   2   6      152.43      153.34      7.62 o
   3   2   6       30.60       30.51      4.28 o
   4   2   6       61.28       67.55     10.43 o
   5   2   6       10.23       15.89     11.37 o
  -8   3   6        0.03       16.46      9.55 o
  -7   3   6       18.08       15.92      9.31 o
  -6   3   6       60.35       61.96      5.73 o
  -5   3   6       29.61       37.56      4.17 o
  -4   3   6      662.83      717.34     17.61 o
  -3   3   6       52.71       56.41      9.46 o
  -2   3   6     4289.12     4058.35    287.20 o
  -1   3   6      539.25      546.60     16.21 o
   0   3   6      208.55      186.98      7.90 o
   1   3   6      266.83      311.26     20.97 o
   2   3   6     1221.41     1336.04     29.51 o
   3   3   6        0.00        0.97      3.85 o
   4   3   6        8.18        1.43      6.14 o
   5   3   6       52.97       57.81      9.41 o
  -8   4   6      240.39      253.21     21.65 o
  -7   4   6       19.21       12.84     13.08 o
  -6   4   6      175.86      176.08      8.38 o
  -5   4   6      308.60      325.82     10.57 o
  -4   4   6       43.04       35.16      8.01 o
  -3   4   6     1255.28     1262.08     60.06 o
  -2   4   6      132.51      130.51      6.20 o
  -1   4   6      157.72      166.29      8.14 o
   0   4   6     1803.71     1965.62     47.91 o
   1   4   6      410.67      483.82     14.30 o
   2   4   6      894.46      950.23     21.13 o
   3   4   6      128.08      140.77      9.22 o
   4   4   6        4.36        4.77      4.74 o
   5   4   6       31.22       30.09      6.44 o
  -7   5   6        8.24        7.68      5.42 o
  -6   5   6       11.91        6.84      5.61 o
  -5   5   6      141.67      156.33      8.14 o
  -4   5   6      549.85      603.34     18.25 o
  -3   5   6      269.54      247.04     18.33 o
  -2   5   6        6.35        7.70      2.78 o
  -1   5   6       45.80       45.92      4.39 o
   0   5   6        1.69       -0.22      2.89 o
   1   5   6      203.09      224.00     16.09 o
   2   5   6        2.86        3.36      6.44 o
   3   5   6      148.87      143.95      8.21 o
   4   5   6        4.60        6.33      5.68 o
  -7   6   6        0.03        5.50      5.26 o
  -6   6   6       41.75       46.37      7.34 o
  -5   6   6      176.01      183.38      8.82 o
  -4   6   6      184.25      190.86      8.64 o
  -3   6   6      317.05      281.80     12.01 o
  -2   6   6      293.16      317.59     21.02 o
  -1   6   6      621.65      621.87     24.60 o
   0   6   6      870.59      896.36     23.68 o
   1   6   6      207.80      244.84      8.67 o
   2   6   6        3.72       -2.85      3.51 o
   3   6   6       16.68       17.26      6.50 o
   4   6   6       86.37      102.66      7.85 o
  -7   7   6        4.38        8.08      5.46 o
  -6   7   6        0.00        2.87      4.24 o
  -5   7   6        4.30        1.99      2.84 o
  -4   7   6      667.92      718.66     34.87 o
  -3   7   6      108.42       92.70     12.05 o
  -2   7   6       63.41       70.39     11.08 o
  -1   7   6       16.81       14.76      2.30 o
   0   7   6      154.15      153.99      9.59 o
   1   7   6        2.41        1.48      3.43 o
   2   7   6        8.02        1.00      3.54 o
   3   7   6        8.51        5.23      4.30 o
   4   7   6        8.02       14.59      4.92 o
  -7   8   6        1.50        5.78      5.31 o
  -6   8   6        7.85       11.27      5.17 o
  -5   8   6       63.55       55.19      6.58 o
  -4   8   6        0.43        2.50      2.66 o
  -3   8   6      219.18      192.41      8.47 o
  -2   8   6        0.11       -0.26      2.07 o
  -1   8   6      427.98      460.25     12.53 o
   0   8   6        0.72        0.52      4.38 o
   1   8   6      165.75      175.80      8.74 o
   2   8   6        3.06        4.79      3.55 o
   3   8   6      182.99      174.63      8.65 o
   4   8   6        0.55        3.00      4.99 o
  -7   9   6       25.51       17.78      6.36 o
  -6   9   6       79.91       74.95     12.03 o
  -5   9   6       70.17       71.81     11.89 o
  -4   9   6      194.67      184.76      8.71 o
  -3   9   6       78.56       76.42     11.56 o
  -2   9   6        4.29        5.18      2.52 o
  -1   9   6      101.13      117.42      6.42 o
   0   9   6      734.60      727.19     18.37 o
   1   9   6      521.77      585.63     16.41 o
   2   9   6       75.98       78.25      6.70 o
   3   9   6       16.98       21.14      4.57 o
   4   9   6       48.99       55.72      6.53 o
  -7  10   6        1.82        4.10      5.65 o
  -6  10   6        0.00       -4.64      4.22 o
  -5  10   6        2.67       -0.12      5.68 o
  -4  10   6        6.05        4.44      2.94 o
  -3  10   6       61.80       56.40      5.28 o
  -2  10   6        0.00        2.03      2.48 o
  -1  10   6        1.39       -0.14      2.39 o
   0  10   6      106.87      116.89      6.47 o
   1  10   6        1.33       -1.58      3.18 o
   2  10   6       10.92        4.61      4.28 o
   3  10   6        6.27        5.43      4.06 o
   4  10   6        0.38       -0.09      5.09 o
  -7  11   6       20.24       29.60      7.23 o
  -6  11   6      165.36      175.98     12.14 o
  -5  11   6        5.46        5.56      4.01 o
  -4  11   6       86.62       82.88     10.18 o
  -3  11   6      268.86      287.75      9.75 o
  -2  11   6      138.46      137.97      8.30 o
  -1  11   6      177.42      155.39     14.02 o
   0  11   6        1.84        1.84      3.10 o
   1  11   6      389.98      394.66     12.17 o
   2  11   6       38.22       44.77      6.11 o
   3  11   6       54.03       57.97      6.81 o
   4  11   6       18.87       31.55      6.77 o
  -7  12   6       50.24       45.78      8.29 o
  -6  12   6       37.77       46.52      7.62 o
  -5  12   6        3.64        4.45      4.15 o
  -4  12   6       63.70       61.69      6.91 o
  -3  12   6       32.35       26.73      3.77 o
  -2  12   6      519.92      561.85     15.12 o
  -1  12   6      137.11      146.43      7.23 o
   0  12   6        7.90        8.74      3.47 o
   1  12   6      555.50      546.60     15.14 o
   2  12   6        2.34        3.02      5.19 o
   3  12   6        2.25       -4.87      4.55 o
   4  12   6        4.67        9.61      7.39 o
  -7  13   6       34.09       34.08      7.84 o
  -6  13   6        3.24        1.58      4.78 o
  -5  13   6       23.56       20.23      5.48 o
  -4  13   6      842.30      887.15     31.47 o
  -3  13   6      128.43      128.34      7.23 o
  -2  13   6        0.38       -1.42      2.83 o
  -1  13   6       18.80       17.78      3.64 o
   0  13   6        0.20        1.87      2.88 o
   1  13   6       99.14      113.98      6.98 o
   2  13   6       10.62        5.35      4.72 o
   3  13   6        4.75        7.03      5.08 o
   4  13   6        5.83        1.75      5.29 o
  -7  14   6       14.70       23.67      7.15 o
  -6  14   6        0.03        1.70      4.76 o
  -5  14   6       90.23       92.89      9.36 o
  -4  14   6      428.35      440.72     18.96 o
  -3  14   6      239.76      261.22     10.85 o
  -2  14   6       54.46       56.79      5.61 o
  -1  14   6        5.52        2.97      3.82 o
   0  14   6       61.51       58.94      4.63 o
   1  14   6      155.94      145.98      7.87 o
   2  14   6        0.02       -4.15      4.38 o
   3  14   6        1.67        3.86      5.02 o
   4  14   6       13.73       20.17      6.10 o
  -6  15   6       13.88       11.32      5.69 o
  -5  15   6      231.92      225.08     16.75 o
  -4  15   6      330.91      360.53     16.84 o
  -3  15   6      284.46      302.57     11.90 o
  -2  15   6       53.07       58.01      5.17 o
  -1  15   6       68.33       77.63      5.56 o
   0  15   6      148.23      156.74      7.10 o
   1  15   6      129.40      145.94      7.85 o
   2  15   6       16.68       16.37      5.08 o
   3  15   6       14.50       15.14      5.65 o
   4  15   6        1.29       14.16     12.41 o
  -6  16   6        9.06        6.79      5.73 o
  -5  16   6        6.11        3.16      4.77 o
  -4  16   6        2.36       -2.86      4.18 o
  -3  16   6       85.28       79.99      7.45 o
  -2  16   6       16.03       11.20      3.58 o
  -1  16   6       66.62       66.80      6.44 o
   0  16   6      955.94     1005.45     21.49 o
   1  16   6      106.03      116.90      7.44 o
   2  16   6        4.15        4.46      4.64 o
   3  16   6       29.80       29.91      6.59 o
  -6  17   6        3.41        9.24      5.81 o
  -5  17   6       17.97       13.00      5.98 o
  -4  17   6        4.45       -0.95      4.38 o
  -3  17   6       33.23       30.78      6.01 o
  -2  17   6       95.03      104.57      7.16 o
  -1  17   6       63.03       68.97      6.35 o
   0  17   6      330.19      353.72     10.52 o
   1  17   6       52.74       57.22      5.91 o
   2  17   6      117.15      117.23     11.93 o
   3  17   6        0.37       -1.86      5.25 o
  -6  18   6       20.32       26.32      7.30 o
  -5  18   6      171.74      158.96     29.47 o
  -4  18   6       13.09       13.03      8.68 o
  -3  18   6        0.69        2.31      4.59 o
  -2  18   6       37.51       34.54     13.84 o
  -1  18   6       10.45        8.62      4.08 o
   0  18   6      174.79      186.07      7.92 o
   1  18   6       54.09       50.15      5.12 o
   2  18   6       21.88       22.10      5.91 o
   3  18   6        5.76       12.37      9.69 o
  -6  19   6       64.51       82.17     28.57 o
  -5  19   6        0.25        2.27      5.04 o
  -4  19   6      241.71      264.24     28.36 o
  -3  19   6        0.00       -4.14      4.18 o
  -2  19   6        2.11        4.81      6.65 o
  -1  19   6        5.23        1.40      3.83 o
   0  19   6      123.23      148.33      7.28 o
   1  19   6       63.58       63.47      5.43 o
   2  19   6       23.53       25.46      6.40 o
   3  19   6       47.82       54.87     10.09 o
  -5  20   6        2.66        7.50      6.58 o
  -4  20   6        0.71        4.87      5.00 o
  -3  20   6        2.93       -0.82      4.79 o
  -2  20   6      186.28      194.82     10.70 o
  -1  20   6       62.06       68.12      8.86 o
   0  20   6        8.84       12.86      4.80 o
   1  20   6        5.93        7.26      4.94 o
   2  20   6        7.66       12.12      7.90 o
  -5  21   6        3.31        2.68      5.59 o
  -4  21   6        0.60        1.61      6.28 o
  -3  21   6       31.55       34.15      6.31 o
  -2  21   6      101.22      112.08     11.06 o
  -1  21   6       26.61       13.15      6.91 o
   0  21   6        0.56        0.17      5.12 o
   1  21   6       45.45       51.79      6.38 o
   2  21   6       46.32       57.64     10.47 o
  -5  22   6       12.37        9.70      7.38 o
  -4  22   6       19.77       10.58      5.94 o
  -3  22   6       13.21        9.40      5.28 o
  -2  22   6        9.88        5.81      8.55 o
  -1  22   6       12.21        9.79      7.06 o
   0  22   6       57.17       63.62      6.31 o
   1  22   6        0.28       -7.14      6.50 o
   2  22   6       71.30      101.97      9.78 o
  -4  23   6        2.40        9.36      5.95 o
  -3  23   6        0.16       -7.26      6.68 o
  -2  23   6       60.57       63.17      9.89 o
  -1  23   6       53.39       49.62      9.35 o
   0  23   6       34.07       28.35      8.21 o
   1  23   6        7.98       13.09      8.28 o
  -4  24   6        1.24        4.99      5.59 o
  -3  24   6       10.59        8.39      8.28 o
  -2  24   6        4.97        1.45      7.15 o
  -1  24   6        0.05       -2.83      6.72 o
   0  24   6        2.41        6.42      7.14 o
   1  24   6        0.08        0.48      7.99 o
  -4  25   6       58.89       71.07     11.15 o
  -3  25   6        6.94       -7.43      9.47 o
  -2  25   6       47.84       44.50      9.63 o
  -1  25   6       25.50       23.18     12.07 o
   0  25   6        1.25       -6.26      7.04 o
   1  25   6        4.26       27.05     11.57 o
  -3  26   6        0.65       -5.89      7.76 o
  -2  26   6        2.76        6.53     12.27 o
  -1  26   6        0.07        0.84      7.52 o
   0  26   6        0.71       -3.37      6.99 o
  -7   1   7      344.97      363.87     18.95 o
  -6   1   7      315.47      354.52     17.93 o
  -5   1   7       73.37       85.70      9.79 o
  -4   1   7       94.68       90.49     13.32 o
  -3   1   7       15.91       13.04      5.47 o
  -1   1   7      247.76      238.73     21.55 o
   0   1   7       50.17       49.55      5.18 o
   1   1   7       71.68       72.02      5.31 o
   2   1   7      455.62      487.46     13.67 o
   3   1   7        7.31        5.74      4.72 o
   4   1   7       22.34       19.19      8.20 o
  -7   2   7      134.99      141.28     19.47 o
  -6   2   7       66.44       77.38      9.25 o
  -5   2   7       19.20       16.76      8.02 o
  -4   2   7      227.60      244.15     21.30 o
  -3   2   7       45.49       46.22     10.04 o
  -2   2   7      900.66      973.47     49.91 o
  -1   2   7       46.74       45.43     10.77 o
   0   2   7      738.92      817.88     24.59 o
   1   2   7       48.90       56.64      4.92 o
   2   2   7      169.15      173.98      8.18 o
   3   2   7       56.99       68.86      6.24 o
   4   2   7       90.01      106.12      8.53 o
  -8   3   7       10.07       20.85     12.34 o
  -7   3   7       56.39       51.03     13.37 o
  -6   3   7       13.05       17.89      6.55 o
  -5   3   7       33.31       40.04      6.54 o
  -4   3   7      266.79      278.32     17.82 o
  -3   3   7      328.53      352.09     24.25 o
  -2   3   7       12.38        8.83      8.10 o
  -1   3   7        1.09       -1.79      7.58 o
   0   3   7      133.98      151.45     15.31 o
   1   3   7       15.74       15.25      3.78 o
   2   3   7        8.77        5.14      4.04 o
   3   3   7       11.04        7.61      6.18 o
   4   3   7       70.01       75.84      8.03 o
  -7   4   7       15.50       13.13     10.42 o
  -6   4   7        3.65       -0.08      7.05 o
  -5   4   7       24.88       27.71      6.23 o
  -4   4   7      710.72      755.88     29.10 o
  -3   4   7        2.85       -0.81      6.66 o
  -2   4   7       64.72       67.22      8.65 o
  -1   4   7       40.82       35.09     10.12 o
   0   4   7       19.71       13.37      6.30 o
   1   4   7        3.52       -3.80      4.52 o
   2   4   7       86.95       89.00      6.20 o
   3   4   7        0.21        8.37      4.53 o
   4   4   7      118.50      121.10      8.93 o
  -7   5   7        1.15       -0.50      8.22 o
  -6   5   7        0.57        1.45      4.51 o
  -5   5   7        9.25       10.97      3.60 o
  -4   5   7      556.83      589.96     23.77 o
  -3   5   7       52.05       39.13      9.61 o
  -2   5   7       27.18       20.87      6.46 o
  -1   5   7       37.70       30.78      7.67 o
   0   5   7      135.27      150.11     11.09 o
   1   5   7        9.06       11.78      4.90 o
   2   5   7       29.56       24.74      4.55 o
   3   5   7      113.40      121.34      8.01 o
   4   5   7       23.82       32.91      7.89 o
  -7   6   7        0.15       -9.82      7.58 o
  -6   6   7       10.69       10.94      5.08 o
  -5   6   7       34.97       38.04      4.75 o
  -4   6   7       40.71       37.48      6.92 o
  -3   6   7        3.62        1.33      7.10 o
  -2   6   7        0.03       -7.56      4.97 o
  -1   6   7        9.73       -2.10      6.08 o
   0   6   7      248.87      287.34     13.13 o
   1   6   7       49.86       56.02      5.86 o
   2   6   7      183.47      189.52      8.24 o
   3   6   7       33.78       36.28      5.67 o
   4   6   7        7.31        8.08      6.80 o
  -7   7   7        1.69       -5.30      7.80 o
  -6   7   7       26.38       21.47      5.88 o
  -5   7   7      158.79      150.91      8.67 o
  -4   7   7       11.92        5.47      3.03 o
  -3   7   7       40.01       36.40      7.03 o
  -2   7   7      292.55      328.42     19.83 o
  -1   7   7       14.40        9.38      4.67 o
   0   7   7       94.95       77.31      7.49 o
   1   7   7        2.94        3.30      5.85 o
   2   7   7       63.41       55.35      5.73 o
   3   7   7      114.00      126.01      8.11 o
   4   7   7      131.82      159.31     11.75 o
  -7   8   7        3.38       -3.51      8.23 o
  -6   8   7       13.51       11.48      5.02 o
  -5   8   7       17.71       17.14      5.45 o
  -4   8   7       74.93       67.97      5.44 o
  -3   8   7       13.46       13.34      5.54 o
  -2   8   7      490.91      561.19     18.19 o
  -1   8   7       38.81       38.33      5.79 o
   0   8   7      289.06      317.94     13.88 o
   1   8   7        0.68        0.98      6.02 o
   2   8   7       86.49       95.47      8.48 o
   3   8   7        1.65        5.95      8.07 o
   4   8   7       66.12       73.60     10.21 o
  -7   9   7        1.85        7.87      6.37 o
  -6   9   7       13.48       11.31      5.21 o
  -5   9   7        0.23        3.46      3.77 o
  -4   9   7        8.89        5.55      2.92 o
  -3   9   7       22.80       22.23      3.90 o
  -2   9   7      293.58      294.91     12.18 o
  -1   9   7      169.99      180.30     10.24 o
   0   9   7       97.35      109.75      8.37 o
   1   9   7      151.43      146.76     10.31 o
   2   9   7       41.86       52.77     17.93 o
   3   9   7        5.81        7.27      6.21 o
   4   9   7      112.84      135.18     10.90 o
  -7  10   7       22.94       30.85      7.12 o
  -6  10   7      133.03      133.49     11.32 o
  -5  10   7       37.21       42.09      6.31 o
  -4  10   7       73.34       61.33      8.10 o
  -3  10   7      214.37      223.17     10.03 o
  -2  10   7      716.02      817.47     24.28 o
  -1  10   7        0.03        0.48      4.16 o
   0  10   7      100.58      108.72      8.27 o
   1  10   7        0.58        1.20      5.08 o
   2  10   7       44.59       29.65      8.60 o
   3  10   7       42.21       38.12      7.33 o
   4  10   7       23.13       21.84     12.06 o
  -7  11   7       25.89       33.73      7.12 o
  -6  11   7       99.20       83.45      9.29 o
  -5  11   7        6.55        1.39      4.01 o
  -4  11   7       60.18       52.16      8.31 o
  -3  11   7        0.26        2.81      3.33 o
  -2  11   7       16.67       18.71      4.49 o
  -1  11   7      291.97      325.32     13.68 o
   0  11   7      155.51      165.24     11.39 o
   1  11   7       32.31       34.00      6.75 o
   2  11   7      193.73      200.66     14.52 o
   3  11   7        6.64        3.77      9.50 o
  -7  12   7       14.09        8.38      5.74 o
  -6  12   7        0.18        2.95      4.51 o
  -5  12   7        0.23       -2.36      3.70 o
  -4  12   7        0.27        2.08      3.65 o
  -3  12   7      122.09      118.73      7.84 o
  -2  12   7      291.52      340.88     13.69 o
  -1  12   7        0.02        2.69      4.16 o
   0  12   7      343.56      382.73     20.31 o
   1  12   7       22.90       26.39      6.64 o
   2  12   7       35.69       24.96      8.73 o
   3  12   7       55.71       55.65     10.89 o
  -7  13   7       10.46        3.96      5.91 o
  -6  13   7        2.03        0.67      4.64 o
  -5  13   7       48.55       39.29      9.00 o
  -4  13   7      329.52      373.95     16.96 o
  -3  13   7       25.51       31.83      5.82 o
  -2  13   7      395.09      444.67     16.22 o
  -1  13   7       14.66       15.29      6.15 o
   0  13   7      361.93      409.22     13.29 o
   1  13   7        0.05       -3.72      5.97 o
   2  13   7      383.40      379.56     19.27 o
   3  13   7        0.67       -4.88      7.98 o
  -7  14   7        0.44       -1.32      5.51 o
  -6  14   7        0.40       -1.61      4.75 o
  -5  14   7       48.93       43.70     10.69 o
  -4  14   7        3.62       -0.31      4.16 o
  -3  14   7       39.70       45.46      5.89 o
  -2  14   7      131.10      145.16      9.24 o
  -1  14   7        1.67        2.24      4.45 o
   0  14   7      847.71      928.69     26.71 o
   1  14   7        1.02        0.93      5.96 o
   2  14   7       78.19       81.72     10.88 o
   3  14   7      114.05      131.42     13.77 o
  -6  15   7       11.95       13.48      5.95 o
  -5  15   7        2.32        5.91      4.77 o
  -4  15   7      600.42      649.31     25.46 o
  -3  15   7        1.43       -1.58      4.25 o
  -2  15   7        0.04       -9.48      4.74 o
  -1  15   7        1.47        2.28      4.49 o
   0  15   7      427.47      443.22     13.82 o
   1  15   7       66.04       65.93      9.20 o
   2  15   7       74.95       85.49     10.89 o
   3  15   7        0.21        1.90      7.82 o
  -6  16   7       23.57       28.07      7.24 o
  -5  16   7      208.10      203.04     13.30 o
  -4  16   7       88.46       91.64      9.46 o
  -3  16   7        0.37        2.04      6.80 o
  -2  16   7        0.00       -6.22      5.08 o
  -1  16   7       34.38       35.17      6.29 o
   0  16   7      418.21      458.68     16.03 o
   1  16   7       22.76       23.11      8.61 o
   2  16   7        0.56        2.42      7.65 o
   3  16   7        3.90        2.19      7.75 o
  -6  17   7        4.57        1.37      5.36 o
  -5  17   7       39.31       38.81      8.45 o
  -4  17   7      260.59      303.49     33.44 o
  -3  17   7       56.99       53.84      8.29 o
  -2  17   7       35.68       32.95     10.72 o
  -1  17   7       21.06       13.15      6.66 o
   0  17   7      166.71      182.24      9.26 o
   1  17   7       99.27      117.70     10.00 o
   2  17   7        1.42       -2.25      7.98 o
   3  17   7       18.63       35.76     11.62 o
  -6  18   7       41.83       35.44     13.75 o
  -5  18   7       19.28       17.67     11.73 o
  -4  18   7        1.95        1.69      4.72 o
  -3  18   7        0.23       -4.47      5.36 o
  -2  18   7       79.47       84.94     12.59 o
  -1  18   7       14.50       12.33      9.75 o
   0  18   7      326.91      386.65     13.01 o
   1  18   7       14.12        8.30      5.86 o
   2  18   7       15.31       18.49     20.88 o
  -6  19   7      127.61      146.33     15.75 o
  -5  19   7        4.69        4.10      5.12 o
  -4  19   7       72.41       75.36     20.69 o
  -3  19   7       25.89       26.49      7.26 o
  -2  19   7       19.40       21.13      8.80 o
  -1  19   7      251.09      272.71     13.31 o
   0  19   7       45.09       52.94      6.00 o
   1  19   7       16.48       16.91      5.60 o
   2  19   7        9.24       13.69     12.96 o
  -5  20   7        1.69        2.46      5.29 o
  -4  20   7        0.33       -2.04      5.20 o
  -3  20   7        0.03        3.16      7.67 o
  -2  20   7       73.87       85.15     10.45 o
  -1  20   7      125.30      129.61      9.83 o
   0  20   7       77.12       80.04      8.55 o
   1  20   7        0.09       -7.66      5.62 o
   2  20   7        4.22        4.34      8.16 o
  -5  21   7        0.12       -2.68      5.29 o
  -4  21   7        5.26        4.58      5.85 o
  -3  21   7       48.34       49.56      8.38 o
  -2  21   7        0.13       -4.97      6.25 o
  -1  21   7       22.80       25.92     12.00 o
   0  21   7        2.16       -5.77      5.54 o
   1  21   7      109.21      140.11     10.75 o
  -5  22   7       26.85       16.37      7.31 o
  -4  22   7        4.77        9.10      7.79 o
  -3  22   7      101.18      119.41     13.26 o
  -2  22   7       22.11       22.25      7.96 o
  -1  22   7        4.82       -5.95      9.70 o
   0  22   7       38.90       34.52      7.59 o
   1  22   7       64.58       76.64      8.73 o
  -4  23   7       16.16       21.51     11.97 o
  -3  23   7       10.88        2.35      8.22 o
  -2  23   7       12.04        6.85     16.64 o
  -1  23   7       15.02       18.60      8.31 o
   0  23   7       11.65       16.52      7.95 o
   1  23   7       30.33       24.62      7.01 o
  -4  24   7       41.64       50.01     15.27 o
  -3  24   7      238.35      267.15     24.32 o
  -2  24   7       21.11       20.28      8.50 o
  -1  24   7        0.10       -2.67      7.19 o
   0  24   7       28.26       34.84     12.55 o
  -3  25   7        1.58        0.07      7.91 o
  -2  25   7       13.48        7.00     15.70 o
  -1  25   7        0.39      -13.88      6.94 o
  -7   0   8      197.39      191.27     20.28 o
  -6   0   8      185.47      196.80     19.50 o
  -5   0   8        7.29        9.33      7.76 o
  -4   0   8        5.77        9.51      8.13 o
  -3   0   8      109.97       88.82     14.16 o
  -1   0   8        6.86       14.28     10.82 o
   0   0   8       55.43       58.73     10.15 o
   1   0   8        0.04       -2.02      7.46 o
   2   0   8        4.54       -8.36      8.05 o
   3   0   8        1.07        2.05      8.83 o
   4   0   8      165.58      187.92     20.34 o
  -7   1   8      229.66      230.63     17.04 o
  -6   1   8        6.61        9.11      9.15 o
  -5   1   8      122.35      140.62     16.31 o
  -4   1   8       48.48       31.69      6.94 o
  -3   1   8        2.47       -4.39      8.17 o
  -1   1   8       32.81       19.87      8.28 o
   0   1   8       46.73       54.03      6.95 o
   1   1   8        3.13        4.99      5.01 o
   2   1   8      514.87      582.99     25.39 o
   3   1   8       18.92       14.00      7.16 o
   4   1   8       46.46       53.77     10.52 o
  -7   2   8      156.71      159.82     18.55 o
  -6   2   8        0.02        0.70      5.18 o
  -5   2   8       90.51      100.69     10.39 o
  -4   2   8       53.64       57.84      8.32 o
  -3   2   8      156.26      143.30     18.32 o
  -2   2   8      961.00     1011.02     53.16 o
  -1   2   8       88.74       68.08     10.22 o
   0   2   8       15.05       17.82      5.87 o
   1   2   8        8.13        2.94      4.93 o
   2   2   8      490.62      506.42     19.59 o
   3   2   8       33.07       38.68      7.28 o
   4   2   8       85.15      114.18     12.49 o
  -7   3   8       43.32       26.39     12.11 o
  -6   3   8       48.73       59.31      8.68 o
  -5   3   8        0.31        0.26      4.55 o
  -4   3   8       14.85       13.96      6.01 o
  -3   3   8        4.10       -4.37      5.54 o
  -2   3   8      971.16     1023.06     38.15 o
  -1   3   8      421.87      420.54     21.80 o
   0   3   8      406.34      463.30     17.21 o
   1   3   8      157.99      167.47      8.95 o
   2   3   8      754.23      822.89     27.04 o
   3   3   8        1.80       -0.16      8.74 o
  -7   4   8        0.04        6.07      9.45 o
  -6   4   8       89.58      107.68     16.79 o
  -5   4   8      138.64      149.65     11.76 o
  -4   4   8       30.34       32.25      9.84 o
  -3   4   8      118.02      100.06     11.40 o
  -2   4   8        2.58        0.93      6.68 o
  -1   4   8       59.74       54.36      9.89 o
   0   4   8       38.13       30.65      6.50 o
   1   4   8       20.33       17.42      5.41 o
   2   4   8      251.31      242.28     11.46 o
   3   4   8       62.51       73.63      8.93 o
  -7   5   8       98.37      106.45     17.72 o
  -6   5   8        2.66        7.46      5.34 o
  -5   5   8        1.65        7.99      5.04 o
  -4   5   8       19.96       23.02      8.56 o
  -3   5   8        4.63       -5.83      5.47 o
  -2   5   8      225.65      220.16     15.36 o
  -1   5   8        9.05        4.31      9.63 o
   0   5   8      411.69      467.90     17.10 o
   1   5   8       36.34       48.14      7.85 o
   2   5   8      315.53      348.46     13.44 o
   3   5   8      110.31      123.19     12.24 o
  -7   6   8        4.46        3.30      9.13 o
  -6   6   8      113.37       99.77     15.72 o
  -5   6   8      149.91      174.34     12.14 o
  -4   6   8        3.57        1.27      4.80 o
  -3   6   8      123.50      120.83     25.70 o
  -2   6   8       34.58       31.80      8.12 o
  -1   6   8      175.92      146.53     13.52 o
   0   6   8       52.13       55.53      6.85 o
   1   6   8       24.63       26.68      7.22 o
   2   6   8      265.90      279.51     12.10 o
   3   6   8       91.28       94.43      9.49 o
  -7   7   8       41.89       56.78     14.61 o
  -6   7   8        6.04        9.99      8.63 o
  -5   7   8       63.85       55.06      9.19 o
  -4   7   8       15.54       13.31      5.58 o
  -3   7   8       67.89       71.05      9.24 o
  -2   7   8        2.05        3.10      6.37 o
  -1   7   8        0.10       -4.79      6.61 o
   0   7   8      107.57      112.05      8.57 o
   1   7   8       10.14       12.11      6.69 o
   2   7   8       63.49       68.89      8.09 o
   3   7   8       19.31       29.63      7.89 o
  -7   8   8        3.12       16.53     11.58 o
  -6   8   8       76.74       88.16     16.20 o
  -5   8   8        1.24        4.74      8.73 o
  -4   8   8        3.10        6.84      6.45 o
  -3   8   8      137.23      120.30     17.67 o
  -2   8   8       51.21       49.89      9.08 o
  -1   8   8        2.57        4.43      6.72 o
   0   8   8        0.05        0.03      5.26 o
   1   8   8       27.71       17.67      7.07 o
   2   8   8       24.74       19.23      8.95 o
   3   8   8        9.32       18.83      7.42 o
  -7   9   8       48.70       34.31     13.91 o
  -6   9   8        1.46       -3.24      7.70 o
  -5   9   8       12.73       10.60      8.03 o
  -4   9   8       61.68       49.46     10.98 o
  -3   9   8        1.41        1.65      5.36 o
  -2   9   8       65.74       65.35     11.80 o
  -1   9   8      233.62      249.47     16.98 o
   0   9   8        5.05        2.98      5.31 o
   1   9   8       71.39       73.16      8.76 o
   2   9   8      121.79      110.69     20.86 o
   3   9   8        1.18        0.53      6.75 o
  -7  10   8        0.25       -3.71      8.80 o
  -6  10   8       33.11       25.74     11.14 o
  -5  10   8       15.31       20.94      9.10 o
  -4  10   8        1.12       -1.02      4.87 o
  -3  10   8      150.49      155.41     13.14 o
  -2  10   8       38.77       34.69      7.70 o
  -1  10   8      233.71      268.14     17.21 o
   0  10   8       47.17       53.94      7.05 o
   1  10   8        3.75        0.12      8.58 o
   2  10   8       76.80       73.76     11.41 o
   3  10   8        8.65        3.05      9.22 o
  -7  11   8      395.22      397.64     31.30 o
  -6  11   8        6.54       10.41      9.64 o
  -5  11   8       80.34       87.31     14.51 o
  -4  11   8        4.67        7.45      5.47 o
  -3  11   8       46.24       51.80     12.53 o
  -2  11   8      322.79      353.32     19.29 o
  -1  11   8       25.62       30.12      8.24 o
   0  11   8      263.75      317.18     13.99 o
   1  11   8      156.50      169.15     10.75 o
   2  11   8       89.58       78.84     11.49 o
   3  11   8        0.69       -0.48     19.25 o
  -7  12   8       27.12       26.97     12.86 o
  -6  12   8       31.84       23.21     10.87 o
  -5  12   8        1.98        4.19      7.03 o
  -4  12   8       19.76       17.12      6.32 o
  -3  12   8       43.02       33.58     11.36 o
  -2  12   8        2.68        5.49      6.31 o
  -1  12   8        2.50       11.73      6.84 o
   0  12   8      141.58      166.82     10.76 o
   1  12   8       28.48       29.58      7.18 o
   2  12   8       29.08       27.29     10.76 o
   3  12   8        0.50        1.03     14.21 o
  -7  13   8        1.49        5.26      9.82 o
  -6  13   8        9.28       10.54      9.93 o
  -5  13   8      203.80      198.61     19.53 o
  -4  13   8       58.92       58.36     11.93 o
  -3  13   8      188.78      191.57     23.17 o
  -2  13   8       62.01       70.12     10.05 o
  -1  13   8       24.63       24.21      7.96 o
   0  13   8      449.41      492.92     17.26 o
   1  13   8      329.37      358.77     14.89 o
   2  13   8       15.24       11.39      9.02 o
   3  13   8       42.22       53.59     11.41 o
  -6  14   8       52.57       54.58     13.48 o
  -5  14   8      135.53      139.54     16.80 o
  -4  14   8      756.76      852.15     46.70 o
  -3  14   8      135.03       98.70     16.08 o
  -2  14   8       15.45       30.36      8.94 o
  -1  14   8       66.06       70.49     12.22 o
   0  14   8      129.61      142.19      9.58 o
   1  14   8      132.37      154.14     10.55 o
   2  14   8        2.79       -4.19      8.58 o
  -6  15   8       70.21       79.66     15.91 o
  -5  15   8      158.34      171.86     18.94 o
  -4  15   8      165.98      170.23     17.73 o
  -3  15   8       11.46       20.48     11.73 o
  -2  15   8       21.80       22.44     10.38 o
  -1  15   8       13.64       11.55      5.37 o
   0  15   8        0.16       -1.53      4.57 o
   1  15   8        1.85       -3.49      6.38 o
   2  15   8       19.05       24.88      9.71 o
  -6  16   8       36.39       36.30     13.56 o
  -5  16   8      330.93      377.57     28.30 o
  -4  16   8      175.28      204.84     19.46 o
  -3  16   8       10.76        6.89      8.61 o
  -2  16   8        8.25        5.46      4.90 o
  -1  16   8        8.12        4.76      6.24 o
   0  16   8       49.95       59.80      8.58 o
   1  16   8       50.81       47.58      8.03 o
   2  16   8        4.75        6.45      8.73 o
  -6  17   8        8.63       16.11     10.90 o
  -5  17   8      643.58      662.36     40.83 o
  -4  17   8      118.08      134.81     17.43 o
  -3  17   8       71.03       60.28     13.11 o
  -2  17   8       59.08       59.79      7.49 o
  -1  17   8       89.15       87.44     10.53 o
   0  17   8      198.92      224.35     12.94 o
   1  17   8        4.80        2.41      5.48 o
   2  17   8       37.68       42.42     10.51 o
  -6  18   8       13.08        7.70      9.48 o
  -5  18   8      376.24      434.25     31.01 o
  -4  18   8       39.33       33.44     10.38 o
  -3  18   8       54.42       55.08      8.40 o
  -2  18   8      360.08      404.57     16.70 o
  -1  18   8      638.96      686.70     22.77 o
   0  18   8      100.07      104.69      9.65 o
   1  18   8        2.11      -10.36      7.95 o
   2  18   8      182.84      207.74     16.69 o
  -5  19   8       47.91       62.39     13.87 o
  -4  19   8        2.35        8.20      8.20 o
  -3  19   8       21.26        5.42      6.09 o
  -2  19   8       97.29       75.07     12.35 o
  -1  19   8       93.59       97.76      9.35 o
   0  19   8       18.87       12.43      6.80 o
   1  19   8        9.79        6.11      6.54 o
  -5  20   8        0.29       -1.01      8.63 o
  -4  20   8       38.90       44.90     11.93 o
  -3  20   8        0.92       -5.00      7.54 o
  -2  20   8       40.04       34.71     10.26 o
  -1  20   8      103.70      103.64     12.17 o
   0  20   8       10.81        4.92      6.83 o
   1  20   8        4.37        4.93     10.44 o
  -5  21   8       26.00       23.77     10.44 o
  -4  21   8        1.40        9.20      8.10 o
  -3  21   8        0.15      -13.92      7.36 o
  -2  21   8      100.96      107.80     11.69 o
  -1  21   8       34.46       42.10      9.11 o
   0  21   8       21.98       23.86     11.36 o
   1  21   8       17.86       14.59      8.78 o
  -4  22   8       67.50       63.82     13.69 o
  -3  22   8        3.91       -1.35      7.50 o
  -2  22   8        0.45        5.68      7.68 o
  -1  22   8       10.68       -2.44      7.53 o
   0  22   8       72.59       81.86      9.47 o
  -4  23   8       13.88        9.52      9.87 o
  -3  23   8       19.47       14.37      8.30 o
  -2  23   8       28.06       23.82      8.83 o
  -1  23   8       18.88       17.25     14.80 o
   0  23   8       16.71        9.58      7.35 o
  -3  24   8        8.22        1.83     11.43 o
  -2  24   8        0.87        0.89      7.79 o
  -1  24   8        1.90        0.82      8.24 o
  -7   1   9     1059.08     1080.12     59.04 o
  -6   1   9        9.43       16.44      6.35 o
  -5   1   9        0.50        6.13      5.63 o
  -4   1   9       28.66       23.67      7.08 o
  -3   1   9      620.40      648.91     27.67 o
  -2   1   9      339.27      358.86     19.58 o
  -1   1   9       66.72       59.89     10.29 o
   0   1   9       14.59       10.58      9.57 o
   1   1   9       42.11       37.91      6.40 o
   2   1   9        0.99       -0.52      6.91 o
   3   1   9      105.42      118.15     10.70 o
  -7   2   9       34.72       46.82     15.82 o
  -6   2   9      158.32      178.90     19.36 o
  -5   2   9        2.89        9.61      5.72 o
  -4   2   9       69.03       63.08      8.92 o
  -3   2   9     2859.91     2815.98     91.97 o
  -2   2   9      167.95      177.70     15.02 o
  -1   2   9       46.38       32.45      8.76 o
   0   2   9        0.65        1.36      5.48 o
   1   2   9       58.34       60.80      7.03 o
   2   2   9       93.90      114.89     15.55 o
   3   2   9       20.68       19.98      7.90 o
  -7   3   9        2.95       -2.50      9.42 o
  -6   3   9        0.01       -1.29      6.26 o
  -5   3   9      121.96      137.80     12.56 o
  -4   3   9       82.42       77.78      9.78 o
  -3   3   9      735.04      736.77     30.23 o
  -2   3   9      149.43      139.29     39.88 o
  -1   3   9      260.66      290.66     19.01 o
   0   3   9      169.27      180.15     20.68 o
   1   3   9      368.38      393.18     13.90 o
   2   3   9       19.90       17.83      6.56 o
   3   3   9        1.47        3.91      7.17 o
  -7   4   9        2.37       -5.77      8.83 o
  -6   4   9       12.34       20.20     13.62 o
  -5   4   9      241.99      240.76     15.33 o
  -4   4   9        1.40        0.43      7.26 o
  -3   4   9      573.55      590.02     25.86 o
  -2   4   9      111.22      114.09     11.97 o
  -1   4   9      147.96      136.58     13.62 o
   0   4   9      167.30      168.28     10.30 o
   1   4   9      207.73      201.58     13.05 o
   2   4   9       80.34       94.60     10.66 o
   3   4   9        0.04        5.83      7.18 o
  -7   5   9       94.42       74.29     17.24 o
  -6   5   9        3.79        9.78      5.70 o
  -5   5   9       29.45       30.25      9.90 o
  -4   5   9        8.02       10.76      5.85 o
  -3   5   9       53.37       51.93      8.62 o
  -2   5   9       10.57       16.86      7.45 o
  -1   5   9       70.36       62.84     10.39 o
   0   5   9        3.78        4.81      5.61 o
   1   5   9      380.20      407.27     17.69 o
   2   5   9        0.46       -4.81      5.89 o
   3   5   9        2.80       10.10      8.27 o
  -7   6   9       37.04       24.59     12.20 o
  -6   6   9       32.37       25.54      6.71 o
  -5   6   9      277.41      292.64     16.60 o
  -4   6   9       27.81       36.23      7.46 o
  -3   6   9        0.41       -6.18      5.26 o
  -2   6   9       47.87       45.34      9.14 o
  -1   6   9        4.48        2.93      7.42 o
   0   6   9        1.85        0.46      5.57 o
   1   6   9       62.03       59.68     13.95 o
   2   6   9      126.43      122.76     29.56 o
   3   6   9       15.48       34.02     10.85 o
  -7   7   9        7.45        4.46     10.46 o
  -6   7   9        5.29        0.92      8.39 o
  -5   7   9      181.03      172.66     12.81 o
  -4   7   9       68.24       57.18      8.54 o
  -3   7   9        8.09        9.99      6.20 o
  -2   7   9      428.26      438.74     22.46 o
  -1   7   9       61.04       68.72     10.78 o
   0   7   9       51.87       53.02      7.21 o
   1   7   9       19.25       28.71      8.05 o
   2   7   9       63.74       73.13     26.35 o
   3   7   9       36.22       41.70      8.46 o
  -7   8   9       20.83       32.11     13.61 o
  -6   8   9       51.93       47.43     12.88 o
  -5   8   9       48.03       54.93      8.23 o
  -4   8   9       80.35       71.53      9.21 o
  -3   8   9       38.79       38.49      8.30 o
  -2   8   9        1.61       13.79      7.08 o
  -1   8   9      299.76      294.91     18.92 o
   0   8   9       78.19       85.86      8.29 o
   1   8   9        9.24        1.16      6.88 o
   2   8   9       31.90       12.38     12.21 o
   3   8   9        0.86        9.44     18.97 o
  -7   9   9        8.58       10.45     11.59 o
  -6   9   9       37.84       22.25     10.94 o
  -5   9   9       21.64       19.17      6.31 o
  -4   9   9       76.61       75.30      9.74 o
  -3   9   9        6.47        5.58      6.16 o
  -2   9   9        3.27        0.56      6.58 o
  -1   9   9       25.01       27.15      8.64 o
   0   9   9       53.16       51.52      7.31 o
   1   9   9        6.09        7.41     20.32 o
   2   9   9       83.07       96.66     13.87 o
  -7  10   9       58.60       60.63     15.26 o
  -6  10   9       17.74       18.37     10.46 o
  -5  10   9        6.74        3.73      7.92 o
  -4  10   9       56.29       47.12     11.46 o
  -3  10   9       12.96       10.17      6.65 o
  -2  10   9        2.14        6.56     10.01 o
  -1  10   9       70.61       77.20     11.29 o
   0  10   9        0.00       10.08      8.51 o
   1  10   9        0.15        8.52      6.82 o
   2  10   9        1.29        0.77     15.80 o
  -7  11   9       25.93       45.99     15.17 o
  -6  11   9        0.18        3.60      8.92 o
  -5  11   9       14.21        2.28      8.07 o
  -4  11   9       25.40       24.54     10.44 o
  -3  11   9      137.65      143.60     26.33 o
  -2  11   9       35.67       34.05     11.14 o
  -1  11   9       79.42       75.93     14.09 o
   0  11   9      292.45      335.96     21.62 o
   1  11   9       10.88        8.20      6.85 o
   2  11   9        2.82        9.96      9.87 o
  -7  12   9       59.99       64.00     15.54 o
  -6  12   9        0.11      -10.17      7.22 o
  -5  12   9      114.89      107.56     16.91 o
  -4  12   9      116.67      101.53     15.20 o
  -3  12   9       79.10       74.13     10.47 o
  -2  12   9       10.09       15.52     10.10 o
  -1  12   9        5.68        4.49      7.53 o
   0  12   9      334.18      403.02     34.32 o
   1  12   9        0.10        3.18      6.78 o
   2  12   9       36.55       52.63     14.47 o
  -6  13   9        0.84        0.64      8.30 o
  -5  13   9      292.14      292.64     24.49 o
  -3  13   9       26.15       32.79     11.45 o
  -2  13   9        6.77        9.42     11.43 o
  -1  13   9       37.20       30.53      8.79 o
   0  13   9      165.86      150.58     22.87 o
   1  13   9       16.72       18.78      7.47 o
   2  13   9       27.13       42.00     17.48 o
  -6  14   9       57.33       52.72     14.26 o
  -5  14   9      333.64      302.74     25.08 o
  -4  14   9      135.28      135.00     18.70 o
  -3  14   9      123.38      126.51     23.28 o
  -2  14   9        9.62       12.27      8.12 o
  -1  14   9        6.11        5.73     11.23 o
   0  14   9       17.67       -0.23     14.12 o
   1  14   9        1.17        3.84      7.21 o
   2  14   9       24.46       30.69     10.14 o
  -6  15   9       27.85       21.20     11.85 o
  -5  15   9        2.03       -3.72      7.94 o
  -4  15   9        0.32       -2.56      8.22 o
  -3  15   9       55.91       40.62     10.13 o
  -2  15   9        0.10       -4.89     18.82 o
  -1  15   9       35.80        7.15     14.47 o
   0  15   9      165.72      187.12     15.79 o
   1  15   9        0.01        7.13     14.29 o
   2  15   9       26.38       16.75      9.87 o
  -6  16   9       24.10       22.25     12.00 o
  -5  16   9        4.34        4.57      9.30 o
  -4  16   9        5.05       -3.38      8.38 o
  -3  16   9       51.57       56.70     13.35 o
  -2  16   9       11.31        7.98     17.38 o
  -1  16   9       72.36       77.06     18.59 o
   0  16   9       29.22       45.82     11.29 o
   1  16   9        7.82        1.55     18.06 o
  -6  17   9       60.85       54.04     13.85 o
  -5  17   9       33.61       32.63     11.94 o
  -4  17   9       75.72       65.58     14.77 o
  -3  17   9        0.35       11.07      7.87 o
  -2  17   9       53.14       53.88     10.42 o
  -1  17   9      267.95      310.17     32.46 o
   0  17   9        0.98      -11.51      9.46 o
   1  17   9       18.56        7.99     14.22 o
  -5  18   9       38.98       30.92     11.68 o
  -4  18   9       16.62       15.18     11.16 o
  -3  18   9       11.25       20.99      9.85 o
  -2  18   9       34.23       21.18     15.30 o
  -1  18   9      255.15      301.52     31.76 o
   0  18   9        7.71       -5.76     14.70 o
   1  18   9       21.58       12.61     14.78 o
  -5  19   9        6.43        7.14     10.19 o
  -4  19   9       17.84       -8.87      8.03 o
  -3  19   9       52.62       61.96     13.95 o
  -1  19   9       65.58       67.01     15.91 o
   0  19   9        5.91       -5.43     10.17 o
  -5  20   9       12.59        6.11     10.11 o
  -4  20   9       30.83       22.24     12.26 o
  -3  20   9        7.18       27.38     10.19 o
  -1  20   9       59.36       59.72     12.33 o
   0  20   9        5.60       -7.40     10.01 o
  -4  21   9        3.67      -12.96      8.82 o
  -2  21   9       14.38       15.71     15.95 o
  -1  21   9        3.59      -14.82     20.38 o
   0  21   9       13.83       17.51     10.93 o
  -2  22   9        4.32        8.69     15.39 o
  -1  22   9        9.03        8.30     15.54 o
  -2  23   9        5.80        2.87     15.49 o
  -7   0  10      458.75      422.03     31.67 o
  -6   0  10       78.86       81.57     15.54 o
  -5   0  10       25.76       18.84     10.15 o
  -4   0  10      159.69      177.16     20.77 o
  -3   0  10       29.67       47.06     12.95 o
  -2   0  10      233.41      211.02     23.13 o
  -1   0  10      478.72      428.96     33.51 o
   0   0  10       57.86       80.33     19.75 o
   1   0  10       98.71      105.48     28.06 o
   2   0  10       33.18       32.13     13.79 o
  -7   1  10        0.37       20.81      7.21 o
  -6   1  10        0.01       12.42      6.74 o
  -5   1  10        0.98       13.84      6.95 o
  -4   1  10       54.16       45.33      8.94 o
  -3   1  10      229.31      245.76     16.74 o
  -2   1  10        3.73        3.91      7.03 o
  -1   1  10      143.05      124.66     14.33 o
   0   1  10      108.31      104.29     15.13 o
   1   1  10      160.69      156.20     11.74 o
   2   1  10        8.81        5.33      6.72 o
  -7   2  10       92.64      105.70     12.54 o
  -6   2  10        0.26        7.25      6.12 o
  -5   2  10       97.07       94.54     11.29 o
  -4   2  10        2.63        5.01      6.43 o
  -3   2  10        1.05        3.62      6.67 o
  -2   2  10        0.94        1.33      6.93 o
  -1   2  10       12.07       13.54      9.24 o
   0   2  10        8.22        8.78     10.24 o
   1   2  10      109.99      108.12     23.53 o
   2   2  10       24.62       14.88      7.95 o
  -7   3  10        3.00       26.28     11.01 o
  -6   3  10       14.48       20.48      7.19 o
  -5   3  10      709.82      704.95     30.29 o
  -4   3  10        1.51       17.59      7.13 o
  -3   3  10      149.43      109.83     12.10 o
  -2   3  10        0.15        9.17      7.44 o
  -1   3  10      148.42      125.57     14.34 o
   0   3  10       29.23       24.61     10.89 o
   1   3  10       52.47       56.76      8.94 o
   2   3  10        8.82        1.40      8.94 o
  -6   4  10       17.16       24.79      7.37 o
  -5   4  10      136.60      147.86     15.06 o
  -4   4  10      259.82      247.98     16.60 o
  -3   4  10      122.84      114.24     12.23 o
  -2   4  10       15.93       15.39      9.34 o
  -1   4  10       81.77       68.61     11.97 o
   0   4  10       97.56       82.49     14.14 o
   1   4  10       41.28       41.59     17.45 o
   2   4  10       30.45       24.22      9.18 o
  -6   5  10       25.85       31.68      7.79 o
  -5   5  10        1.18       15.32      7.21 o
  -4   5  10       16.30       10.15      6.74 o
  -3   5  10        4.77        7.43      7.05 o
  -2   5  10       50.91       48.89     10.41 o
  -1   5  10      102.95       94.00     12.81 o
   0   5  10       51.06       47.24     11.70 o
   1   5  10      149.05      151.02     15.03 o
   2   5  10        0.71       -6.90     18.97 o
  -7   6  10        0.01       -7.54     11.00 o
  -6   6  10       40.58       50.99     11.66 o
  -5   6  10       30.27       40.84      8.26 o
  -4   6  10       52.25       59.94     12.70 o
  -3   6  10       59.84       60.77     10.06 o
  -2   6  10       29.77       27.30      8.79 o
  -1   6  10        0.00       15.39      8.53 o
   0   6  10       28.04       26.33     10.77 o
   1   6  10        1.62       -1.25      7.26 o
   2   6  10      123.90      129.18     22.73 o
  -7   7  10       15.67        5.34     12.70 o
  -5   7  10        6.08       15.62      6.32 o
  -4   7  10        5.68        2.07      6.41 o
  -3   7  10      190.10      209.19     16.28 o
  -2   7  10       44.35       41.80      9.60 o
  -1   7  10       95.92       90.99     12.94 o
   0   7  10      114.10      119.10     15.37 o
   1   7  10       47.24       38.01      8.58 o
   2   7  10        2.31       -2.25      9.94 o
  -7   8  10       21.40       11.91     13.11 o
  -6   8  10        1.37      -14.26      9.72 o
  -5   8  10        9.15       11.08      9.64 o
  -4   8  10        9.75       24.19      7.40 o
  -3   8  10      347.07      357.10     20.59 o
  -2   8  10        5.17        7.82      7.57 o
  -1   8  10      368.42      373.38     29.74 o
   0   8  10       10.34       14.11      9.80 o
   1   8  10       10.36        0.03     10.21 o
   2   8  10        1.57        4.45     25.01 o
  -7   9  10       57.51       47.99     16.65 o
  -6   9  10        2.05       -6.37     10.15 o
  -5   9  10      161.71      175.79     14.09 o
  -4   9  10        4.20        7.01      6.61 o
  -3   9  10      151.93      189.66     21.60 o
  -2   9  10        1.68        0.69      7.53 o
  -1   9  10        7.46        4.95      8.04 o
   0   9  10       48.15       45.08     13.96 o
   1   9  10        4.08        7.40      8.20 o
   2   9  10       12.98       15.91     13.10 o
  -7  10  10       16.25        3.01     12.25 o
  -6  10  10       15.08        8.04     11.22 o
  -5  10  10        0.40        5.81      5.72 o
  -4  10  10       42.07       48.42      9.06 o
  -3  10  10        6.67       15.18      8.02 o
  -2  10  10        0.28       13.86      8.10 o
  -1  10  10       62.99       57.78     18.60 o
   0  10  10        0.36       -5.49      9.08 o
   1  10  10       68.99       65.67     12.28 o
   2  10  10       21.54       14.06     10.43 o
  -6  11  10       19.71       14.44     11.94 o
  -4  11  10       94.83       85.46     11.14 o
  -3  11  10      109.45       98.37     12.44 o
  -2  11  10       18.69       33.60      9.78 o
  -1  11  10      158.96      177.28     16.26 o
   0  11  10       10.78       -6.43     14.11 o
   1  11  10      154.53      113.73     22.93 o
  -6  12  10       21.08       11.22     10.93 o
  -4  12  10       75.35       63.98     10.07 o
  -3  12  10      206.90      228.42     17.35 o
  -2  12  10      130.94      113.05     13.65 o
  -1  12  10      373.69      388.61     23.06 o
   0  12  10        0.78       13.40     14.70 o
   1  12  10       67.96       51.27     18.61 o
  -6  13  10        2.78       -2.61      9.71 o
  -4  13  10        0.00        5.03      6.77 o
  -3  13  10        2.25       -4.28      6.87 o
  -2  13  10        2.30        9.29      7.94 o
  -1  13  10      372.48      376.39     22.93 o
   0  13  10        3.48      -21.37     13.37 o
   1  13  10       37.86       -5.43     14.78 o
  -6  14  10        0.44       -9.72      8.78 o
  -4  14  10        0.77       11.24      9.39 o
  -3  14  10      172.92      180.71     30.44 o
  -2  14  10        0.02       -5.88      7.51 o
  -1  14  10        5.52       -5.99     14.65 o
   0  14  10       35.17       14.50     15.96 o
   1  14  10      124.29       92.11     21.20 o
  -6  15  10        0.05      -13.19      8.34 o
  -4  15  10        6.00       10.95      9.39 o
  -3  15  10        0.98        1.64      7.61 o
  -2  15  10       33.10       41.55     11.35 o
  -1  15  10       18.18       19.15     16.02 o
   0  15  10       69.33       79.49     13.09 o
   1  15  10       35.94       21.71     16.29 o
  -4  16  10        0.34       15.35      9.18 o
  -3  16  10       24.80       29.17     19.00 o
  -2  16  10        0.75       10.27      8.76 o
  -1  16  10       69.34       64.00     19.65 o
   0  16  10      101.68      107.50     14.15 o
  -4  17  10        3.14        9.23      8.57 o
  -3  17  10        3.58        4.77      9.09 o
  -2  17  10        0.00      -23.42     14.12 o
  -1  17  10      433.31      462.71     40.13 o
   0  17  10        7.99        6.54     10.98 o
  -4  18  10       43.63       55.65     13.92 o
  -3  18  10        0.01        7.49      9.02 o
  -2  18  10        0.05      -18.88     13.98 o
  -1  18  10       93.79      111.08     16.41 o
   0  18  10        2.59      -18.14      9.86 o
  -4  19  10        0.34       22.34     10.78 o
  -3  19  10       61.55       47.08     13.72 o
  -1  19  10      161.19      153.59     16.09 o
  -4  20  10        1.04       14.92      9.04 o
  -1  20  10      110.84       95.84     14.35 o
  -2  21  10       67.86       69.04     17.90 o
  -7   1  11       22.89       44.67      9.47 o
  -6   1  11       28.09       31.09     12.53 o
  -5   1  11        0.15        5.41      6.62 o
  -4   1  11        0.85       11.59      7.14 o
  -3   1  11      407.05      354.76     20.70 o
  -2   1  11       23.68       24.23      9.22 o
  -1   1  11       99.77       80.42     13.37 o
   0   1  11       14.69       -0.35     10.98 o
   1   1  11        4.18       -2.31     14.85 o
  -7   2  11       22.05       50.75      9.41 o
  -6   2  11       54.42       64.99     10.64 o
  -5   2  11       21.37       23.26      7.69 o
  -4   2  11        4.68       20.19      8.13 o
  -3   2  11      233.34      202.15     16.25 o
  -2   2  11        7.90        7.06      8.48 o
  -1   2  11       45.73       38.32     11.65 o
   0   2  11       27.09       -3.81     25.12 o
   1   2  11      302.27      221.29     30.52 o
  -7   3  11       25.42       46.08      8.94 o
  -6   3  11       25.01       37.50      8.92 o
  -5   3  11       23.86       25.87      8.35 o
  -4   3  11        2.06       -3.68      8.55 o
  -3   3  11      211.91      194.23     16.19 o
  -2   3  11        9.55       17.57     11.69 o
  -1   3  11       59.65       45.73     11.93 o
   0   3  11        0.01       -3.66     14.41 o
   1   3  11      306.44      301.80     26.19 o
  -7   4  11       10.60       28.66     12.25 o
  -6   4  11        0.00       11.64      7.13 o
  -5   4  11        9.39       18.76      7.72 o
  -4   4  11        0.69        5.91      9.22 o
  -3   4  11      173.07      133.32     14.07 o
  -2   4  11        3.14       15.75      8.87 o
  -1   4  11      132.49      110.72     14.92 o
   0   4  11        1.65       -2.13     10.82 o
   1   4  11      396.91      373.34     28.24 o
  -7   5  11        0.29       14.92      9.80 o
  -6   5  11       57.11       53.28     14.25 o
  -5   5  11       14.57       24.63      7.93 o
  -4   5  11        4.09       -3.51      6.75 o
  -3   5  11       52.36       57.83     10.51 o
  -2   5  11        9.62       13.34      8.73 o
  -1   5  11        9.83        8.76     10.71 o
   0   5  11       10.30       -1.60     10.38 o
   1   5  11      390.30      358.32     27.77 o
  -7   6  11        2.53       12.86      9.70 o
  -6   6  11       17.08       20.38      7.44 o
  -5   6  11       46.57       44.78      9.11 o
  -4   6  11       13.56        4.84      6.90 o
  -3   6  11        6.69        5.38     10.27 o
  -2   6  11        0.16        0.63      7.80 o
  -1   6  11       73.75       55.73     20.89 o
   0   6  11        0.73       -2.36     11.24 o
   1   6  11       83.49       63.57     15.98 o
  -7   7  11        1.26       26.09     11.18 o
  -6   7  11        2.95       18.49      7.16 o
  -5   7  11        1.89       17.76      8.92 o
  -4   7  11        5.10       16.73      7.53 o
  -3   7  11       43.68       47.30     10.24 o
  -2   7  11        1.49        1.35      8.20 o
  -1   7  11       22.56       14.08      9.65 o
   0   7  11        7.10      -11.59     12.61 o
   1   7  11       84.04       57.18     21.41 o
  -6   8  11        8.99        9.69      9.72 o
  -5   8  11       29.03       38.64      8.78 o
  -4   8  11        0.35        4.98      6.87 o
  -3   8  11        7.27       14.52      8.28 o
  -2   8  11       32.21       18.06      9.32 o
  -1   8  11      112.77       89.92     22.19 o
   0   8  11        1.46       -2.62     10.78 o
   1   8  11       49.61       27.04     19.67 o
  -6   9  11       44.96       44.26     13.23 o
  -5   9  11        0.35       19.67      7.48 o
  -4   9  11        0.06        4.79      7.18 o
  -3   9  11        7.83       20.47      8.84 o
  -2   9  11       13.58        7.50      8.59 o
  -1   9  11      106.31       77.69     13.52 o
   0   9  11        1.32        1.29     10.99 o
   1   9  11        4.34       -3.34     17.20 o
  -6  10  11       11.80       10.06      8.84 o
  -5  10  11        7.01       20.67      7.65 o
  -4  10  11        0.35        9.97      8.24 o
  -3  10  11        2.47        1.47      7.92 o
  -2  10  11        0.25        3.97      8.98 o
  -1  10  11       77.53       62.01     12.67 o
   0  10  11      115.97       86.46     22.24 o
   1  10  11       86.42       62.06     21.32 o
  -6  11  11        0.68       14.59     10.66 o
  -5  11  11        3.26        0.19      8.89 o
  -4  11  11       11.47       16.05      8.49 o
  -3  11  11        7.02       -1.53      8.05 o
  -2  11  11       82.64       70.76     12.33 o
  -1  11  11      134.11      120.05     19.44 o
   0  11  11      102.30       74.18     21.34 o
   1  11  11        0.40       -7.09     15.31 o
  -6  12  11       73.49       72.23     16.34 o
  -5  12  11      184.57      198.60     22.27 o
  -4  12  11       97.35       87.88     12.58 o
  -3  12  11       27.04       35.71     10.00 o
  -2  12  11       50.99       56.65     11.93 o
  -1  12  11      201.53      171.92     20.46 o
   0  12  11       97.23       70.13     20.66 o
  -6  13  11        5.86        5.39      8.75 o
  -5  13  11      294.16      284.89     26.32 o
  -4  13  11       21.79       31.63      9.57 o
  -3  13  11       10.96       22.74     17.91 o
  -2  13  11       32.60       24.37     12.72 o
  -1  13  11       72.78       62.70     19.86 o
   0  13  11       42.30       29.41     19.18 o
  -5  14  11       80.67       87.56     17.32 o
  -4  14  11      104.06       90.13     17.74 o
  -3  14  11        7.17       -1.09     14.79 o
  -2  14  11        8.58       11.90     22.32 o
  -1  14  11       78.76       75.47     21.23 o
   0  14  11       17.82       17.36     21.69 o
  -5  15  11      278.17      226.02     23.86 o
  -4  15  11       44.12       52.47     14.85 o
  -3  15  11        4.45        8.15     11.33 o
  -2  15  11        0.70        2.22     23.65 o
  -1  15  11       74.91       83.63     22.16 o
   0  15  11      101.16       98.84     14.62 o
  -5  16  11       22.61       18.28     10.39 o
  -4  16  11       10.51       30.50     11.91 o
  -3  16  11       23.32       21.66     17.19 o
  -2  16  11        1.82      -23.62     16.17 o
  -1  16  11      170.32      165.86     27.94 o
  -4  17  11        2.15       19.11     10.09 o
  -3  17  11      182.64      220.09     24.39 o
  -2  17  11       54.09       41.88     19.21 o
  -1  17  11       24.09        3.09     17.34 o
  -4  18  11        3.16       19.53      9.89 o
  -3  18  11       59.41       82.08     16.15 o
  -2  18  11       16.03      -18.38     15.83 o
  -6   0  12        2.27       31.37     13.77 o
  -5   0  12        6.87        1.84     10.76 o
  -4   0  12       22.89       34.86     13.87 o
  -3   0  12      459.19      364.52     31.01 o
  -2   0  12      188.83      138.76     22.51 o
  -1   0  12       20.38        5.24     17.09 o
   0   0  12       71.71       51.30     21.46 o
  -6   1  12        3.51       10.24      7.65 o
  -5   1  12       20.12       31.47      9.03 o
  -4   1  12      190.19      136.67     14.58 o
  -3   1  12       21.99       24.95      9.27 o
  -2   1  12       44.77       37.65     11.28 o
  -1   1  12        0.00        2.08     11.23 o
   0   1  12        0.63      -16.34     14.18 o
  -6   2  12       44.92       44.75     10.29 o
  -5   2  12        5.16        9.78      8.25 o
  -4   2  12      319.60      299.43     19.85 o
  -3   2  12        2.41        7.93      8.39 o
  -2   2  12        1.68        8.74      9.51 o
  -1   2  12       59.02       50.61     13.53 o
   0   2  12       21.14        0.21     12.65 o
  -6   3  12       30.45       48.02      9.94 o
  -5   3  12        1.54       21.12      8.65 o
  -4   3  12      961.27      787.90     49.24 o
  -3   3  12       34.11       19.83      9.07 o
  -2   3  12        1.98       14.29      9.71 o
  -1   3  12       26.87       31.42     12.09 o
   0   3  12        3.26      -14.02     12.27 o
  -6   4  12       30.62       49.70     16.49 o
  -5   4  12        0.00       16.27      8.22 o
  -4   4  12      297.82      270.47     19.24 o
  -3   4  12       29.01       23.22     13.41 o
  -2   4  12      162.54      144.10     16.21 o
  -1   4  12       40.21       37.68     12.71 o
   0   4  12      167.71      119.58     27.62 o
  -6   5  12       23.76       43.12      9.52 o
  -5   5  12       63.67       64.48     11.03 o
  -4   5  12       57.43       47.31     14.32 o
  -3   5  12      295.28      283.43     20.20 o
  -2   5  12       65.39       43.48     12.17 o
  -1   5  12        0.64      -12.81     10.48 o
   0   5  12      225.18      183.25     21.69 o
  -6   6  12       94.14       88.84     11.94 o
  -5   6  12        0.32        8.81      7.70 o
  -4   6  12       78.47       67.31     11.53 o
  -3   6  12       17.56       17.83      9.59 o
  -2   6  12        1.99        8.34      9.74 o
  -1   6  12       84.52       59.20     13.87 o
   0   6  12       84.05       45.11     14.39 o
  -6   7  12      124.88      124.88     13.85 o
  -5   7  12        8.51       22.91      8.77 o
  -4   7  12       15.12       24.22      9.75 o
  -3   7  12        0.21       13.23      9.21 o
  -2   7  12        5.37       11.36      9.75 o
  -1   7  12        2.76       -0.21     10.85 o
   0   7  12       15.99       20.23     13.52 o
  -6   8  12       97.98       99.21     18.60 o
  -5   8  12        3.23       26.09      9.22 o
  -4   8  12       27.45       22.08      9.61 o
  -3   8  12       95.81       88.08     13.72 o
  -2   8  12        1.19        7.08      9.70 o
  -1   8  12        2.49       10.55     11.31 o
   0   8  12        2.30      -16.03     11.37 o
  -6   9  12        4.16        7.70      8.77 o
  -5   9  12        7.81       25.24      9.28 o
  -4   9  12       61.71       54.70     11.39 o
  -3   9  12       37.08       60.12     12.41 o
  -2   9  12      101.96       77.95     14.34 o
  -1   9  12        0.01       -6.40     10.36 o
   0   9  12        0.51        1.72     16.66 o
  -6  10  12       35.15       39.70     12.93 o
  -5  10  12        1.09       10.52      8.23 o
  -4  10  12       42.09       60.14     17.95 o
  -3  10  12        0.02       16.09      9.69 o
  -2  10  12      148.99      106.05     15.86 o
  -1  10  12      186.02      179.24     37.06 o
   0  10  12        0.62      -16.86     16.13 o
  -5  11  12       85.88       75.92     16.72 o
  -4  11  12        6.10        9.69      9.20 o
  -3  11  12       14.75       19.62     14.14 o
  -2  11  12        0.07        8.23     20.52 o
  -1  11  12       96.10       73.28     15.08 o
  -5  12  12       52.09       52.18     15.35 o
  -4  12  12        2.50       22.56      9.61 o
  -3  12  12       16.03       13.42     10.04 o
  -2  12  12        6.17       -3.66     13.93 o
  -1  12  12      183.62      163.11     27.48 o
  -5  13  12       42.87       59.71     15.61 o
  -4  13  12        0.28       11.77      9.42 o
  -3  13  12       16.07       13.99      9.99 o
  -2  13  12       10.79        4.94      9.87 o
  -1  13  12       72.72       48.78     20.88 o
  -4  14  12       41.59       66.53     16.28 o
  -3  14  12        0.47       15.54     18.98 o
  -2  14  12        8.64       10.76     15.82 o
  -4  15  12       20.58       46.54     14.17 o
  -3  15  12        7.38       13.84      9.56 o
  -2  15  12        0.32      -25.45     15.78 o
  -6   1  13       34.86       49.20     10.64 o
  -5   1  13       27.23       35.78     10.32 o
  -4   1  13       61.51       65.81     12.31 o
  -3   1  13       27.15       25.77     10.43 o
  -2   1  13      133.04      103.91     21.43 o
  -1   1  13       39.07       21.42     13.53 o
  -6   2  13      157.60      136.54     20.79 o
  -5   2  13       18.59       17.23      8.81 o
  -4   2  13       75.62       58.33     11.82 o
  -3   2  13        4.14       20.68     10.20 o
  -2   2  13       68.42       39.91     12.79 o
  -1   2  13        0.30        8.27     26.81 o
  -6   3  13       80.41       88.08     13.07 o
  -5   3  13        6.95       16.09      8.82 o
  -4   3  13       66.53       59.70     11.83 o
  -3   3  13        4.67       10.24      9.95 o
  -2   3  13        6.68        5.79     13.51 o
  -1   3  13       23.81       38.81     14.38 o
  -6   4  13       63.62       71.13     16.35 o
  -5   4  13        2.71       15.20      8.59 o
  -4   4  13       18.48       16.51      9.90 o
  -3   4  13        5.92       14.52     10.43 o
  -2   4  13        1.14       -3.18     10.87 o
  -1   4  13        8.94       13.93     12.83 o
  -5   5  13        5.46       21.02     15.05 o
  -4   5  13       95.12       82.73     15.56 o
  -3   5  13       43.75       22.37     18.77 o
  -2   5  13        0.05        3.23     11.14 o
  -1   5  13        4.09      -11.75     11.24 o
  -5   6  13       39.76       40.52     10.78 o
  -4   6  13       30.35       18.20     10.23 o
  -3   6  13        3.07       17.89     11.03 o
  -2   6  13       29.97       18.95     11.73 o
  -1   6  13        4.39       -0.06     21.73 o
  -5   7  13        0.09       15.23      8.89 o
  -4   7  13      146.31      108.23     14.55 o
  -3   7  13        5.41        0.76     19.83 o
  -2   7  13       75.26       61.28     14.21 o
  -1   7  13        1.71       11.81     12.47 o
  -5   8  13        2.03       19.27      9.13 o
  -4   8  13       95.76       77.78     13.51 o
  -3   8  13       12.77       36.40     11.69 o
  -2   8  13        8.46       12.05     11.26 o
  -5   9  13        6.46       14.07      9.06 o
  -4   9  13       22.37       23.60     10.70 o
  -3   9  13        0.16        6.20      9.76 o
  -2   9  13      176.64      140.10     39.76 o
  -4  10  13        3.73       14.74     10.32 o
  -3  10  13       48.85       44.94     12.33 o
  -2  10  13       11.63       10.79     17.73 o
  -4  11  13       11.45       16.30     13.40 o
  -3  11  13       25.17       35.44     11.71 o
  -4   0  14       99.60       47.87     16.71 o
  -3   0  14       24.00       27.64     17.48 o
  -4   1  14       26.05       18.67      9.94 o
  -3   1  14        0.12        7.01     10.99 o
  -4   2  14      130.00       88.57     14.14 o
  -3   2  14        2.14        2.01     10.50 o
  -4   3  14      251.08      169.80     19.10 o
  -3   3  14        2.44        3.82     10.39 o
  -4   4  14      121.70       84.12     14.41 o
  -3   4  14        1.57       14.85     10.88 o
 
